# Supplementary material for: The Impact of Intestinal Inflammation on Nematode’s Excretory–Secretory Proteome
Source: Int J Mol Sci. 2023 Sep 15;24(18):14127. doi: 10.3390/ijms241814127 (PMC10531923; doi:10.3390/ijms241814127)
Supplement: Supplementary file 1 [file ijms-24-14127-s001.zip]

Archive with 2 entries (2 files):
- Table S1..xlsx
- Table S2..xlsx
