# Supplementary material for: The Impact of Intestinal Inflammation on Nematode’s Excretory–Secretory Proteome
Source: Int J Mol Sci. 2023 Sep 15;24(18):14127. doi: 10.3390/ijms241814127 (PMC10531923; doi:10.3390/ijms241814127)
Supplement: Supplementary file 1 [file ijms-24-14127-s001.zip › Table S1..xlsx]

## Sheet: HpC male
	HpC male
	NCBI ID	Description	MASCOT score	emPAI
	VDL71588.1	Tubulin beta chain	1257	1.5
	AEP82914.1	Venom allergen/ancylostoma secreted protein-like 1 isoform 4	645	0.41
	VDO89063.1	Aldo_ket_red domain-containing protein	395	0.88
	PAV60328.1	Phosphopyruvate hydratase	385	0.2
	AEP82923.1	Venom allergen/ancylostoma secreted protein-like 7 isoform 2	376	0.87
	EYC05585.1	GDP dissociation inhibitor	354	0.38
	VDO18942.1	Cystatin domain-containing protein	351	1.1
	PAV68437.1	Actin	337	0.49
	VDO62073.1	intermediate filament tail domain protein	327	0.32
	VDP10487.1	Malate dehydrogenase	310	0.48
	VDL74789.1	Uncharacterized protein	274	0.13
	KJH42977.1	Cold-shock DNA-binding domain protein	265	0.38
	VDP17934.1	Arginine kinase	257	0.47
	VDP28045.1	Aspartyl aminopeptidase	243	0.32
	VDO72153.1	Vesicle-fusing ATPase	234	0.19
	CDJ97533.1	EGF and von Willebrand factor and SEA domain containing protein	224	0.08
	VDO68419.1	Aspartate aminotransferase	222	0.22
	VDP39674.1	Uncharacterized protein	221	0.23
	VDO61101.1	SGNH domain-containing protein	207	0.55
	VDO18324.1	ADAM_spacer1 domain-containing protein	205	0.19
	VDO74656.1	Fibronectin type III domain protein	202	0.04
	VDO99034.1	Uncharacterized protein	202	0.72
	KJH43834.1	EF hand	202	0.95
	VDO68258.1	Uncharacterized protein	201	0.2
	AAQ01172.1	Tubulin beta chain	200	0.83
	VDO99970.1	Uncharacterized protein	197	0.37
	VDO88728.1	Uncharacterized protein	197	0.23
	VDM58695.1	Aldo_ket_red domain-containing protein	188	0.44
	VDP34397.1	HIT domain-containing protein	186	1.24
	VDO70044.1	SH3 domain-containing protein	184	0.04
	VDO77891.1	Homogentisate 1,2-dioxygenase	184	0.13
	VDO22880.1	Uncharacterized protein	184	0.51
	VDP14771.1	Glyco_trans_2-like domain-containing protein	177	0.34
	CDJ96833.1	RHO protein GDP dissociation inhibitor domain containing protein	175	0.21
	VDO60064.1	ATP-dependent (S)-NAD(P)H-hydrate dehydratase	175	0.21
	VDP07064.1	60S ribosomal protein L27a	173	0.16
	VDP01237.1	Uncharacterized protein	171	0.25
	KJH44524.1	Fructose-bisphosphatase	167	0.25
	VDN30007.1	Uncharacterized protein	162	0.11
	CDJ84812.1	Like-Sm ribonucleoprotein and Macrophage migration inhibitory factor domain containing protein	159	0.3
	VDO95305.1	Galectin	157	0.49
	VDO91638.1	Endoribonuclease	157	0.49
	VDO72923.1	Uncharacterized protein	152	0.34
	VDP14233.1	Transthyretin-like family protein	146	0.73
	VDP22131.1	EF-hand domain-containing protein	141	1.42
	VDP54111.1	Charged multivesicular body protein 5	140	0.73
	PIO76455.1	Tetratricopeptide repeat protein	140	0.07
	VDO87244.1	Phosphoenolpyruvate carboxykinase (GTP)	138	0.07
	VDO61562.1	Uncharacterized protein	137	0.25
	CDQ00807.1	Bm1509, isoform b	130	0.38
	VDO69141.1	DJ-1_PfpI domain-containing protein	127	0.33
	VDO67948.1	Uncharacterized protein	127	0.09
	VDP30992.1	FABP domain-containing protein	123	0.72
	VDP04268.1	Geranylgeranyl transferase type-2 subunit alpha	120	0.16
	VDP15374.1	Metalloendopeptidase	120	0.15
	VDP10337.1	HMG box domain-containing protein	120	0.42
	VDM56095.1	Annexin	117	0.12
	VDO32813.1	Derlin	116	0.12
	VDP28521.1	Secreted protein	114	0.42
	VDO19911.1	PGM_PMM_III domain-containing protein	112	0.17
	VDO76163.1	SHSP domain-containing protein	111	0.45
	VDO19231.1	Cytochrome b5 heme-binding domain-containing protein	111	0.33
	VDP14387.1	SHSP domain-containing protein	111	0.27
	VDO76677.1	Ground-like domain-containing protein	110	0.75
	VDO66725.1	EF-hand domain-containing protein	109	0.06
	VDO88828.1	Intermediate filament protein A	108	0.05
	KHJ98328.1	Leucine Rich repeat-containing domain protein	108	0.08
	VDO65941.1	Rep_fac-A_C domain-containing protein	108	0.11
	VDP61579.1	HYPK_UBA domain-containing protein	104	0.61
	PIC47040.1	Col_cuticle_N domain-containing protein	103	0.16
	VDO77455.1	Cysteine--tRNA ligase	99	0.11
	VDP07822.1	Apyrase	99	0.11
	VDO66696.1	Activin_recp domain-containing protein	97	0.17
	VDO64945.1	Uncharacterized protein	96	0.05
	VDO28252.1	HTH cro/C1-type domain-containing protein	96	0.82
	VDO78910.1	UBIQUITIN_CONJUGAT_2 domain-containing protein	93	0.25
	VDL70862.1	SH3 domain-containing GRB2-like protein	92	0.08
	VDP10039.1	RNA-binding domain-containing protein	91	0.15
	VDP22251.1	ThiF domain-containing protein	90	0.04
	EYC01083.1	Glutathione S-transferase	89	0.19
	VDO94422.1	Apple domain-containing protein	89	0.18
	VDP02915.1	Adenylosuccinate synthetase	88	0.17
	VDO91142.1	M20_dimer domain-containing protein	87	0.17
	VDO65169.1	Proline--tRNA ligase	87	0.14
	VDO61665.1	Staphylococcal nuclease domain-containing protein	86	0.04
	KJH42096.1	Transthyretin-like family protein	84	0.25
	VDO83005.1	DAO domain-containing protein	83	0.17
	VDP27462.1	Thioredoxin domain-containing protein	83	0.3
	VDO18959.1	SCP domain-containing protein	82	0.09
	VDN06642.1	Vacuolar proton pump subunit B	82	0.08
	VDO36548.1	Heat shock 70 kDa protein 14	81	0.05
	VDP14871.1	Mitochondrial import inner membrane translocase subunit	80	0.34
	VDP23518.1	Pyruvate kinase	79	0.11
	CAD11862.1	Troponin	78	0.58
	VDP46572.1	Neur_chan_memb domain-containing protein	77	0.53
	VDP42806.1	Pept_C1 domain-containing protein	77	0.12
	VDO79785.1	Mesencephalic astrocyte-derived neurotrophic factor homolog	77	0.24
	VDK52416.1	DJ-1_PfpI domain-containing protein	77	0.44
	VDP28354.1	Mesoderm development candidate 2	76	0.07
	VDO62033.1	Apple domain-containing protein	75	0.18
	EYC27902.1	Ubiquitin-like domain-containing protein	75	0.37
	VDO63959.1	Pribosyltran domain-containing protein	75	0.24
	VDO95824.1	Thymidine diphospho-4-keto-rhamnose 3,5-epimerase	74	0.21
	VDO18980.1	Peptidylprolyl isomerase	74	0.15
	VDO19294.1	Homogentisate 1,2-dioxygenase	73	0.21
	VDP30178.1	Rab3 GTPase-activating protein catalytic subunit	72	0.14
	VDP02045.1	BAR domain-containing protein	72	0.08
	VDO19138.1	Reticulocalbin-2	72	0.16
	VDP15297.1	Transthyretin-like family protein	71	0.22
	OZG20518.1	PX domain-containing protein	71	0.24
	VDO68518.1	Basement membrane proteoglycan	71	0.07

## Sheet: HpC female
	HpC female
	NCBI ID	Description	MASCOT score	emPAI
	EYC45310.1	Tubulin beta chain	483	0.49
	PIO69298.1	Fructose-bisphosphate aldolase	358	0.38
	VDP08101.1	Lipocln_cytosolic_FA-bd_dom domain-containing protein	272	0.24
	VDP21402.1	SCP domain-containing protein	241	0.87
	XP_013293393.1	EGF-like domain protein	226	0.04
	VDP08102.1	Uncharacterized protein	163	0.1
	VDO77298.1	Follistatin-like domain-containing protein	155	0.16
	CCC54340.1	Lysozyme-2	146	0.52
	VDO92704.1	ADF-H domain-containing protein	144	0.38
	VDO62161.1	TPR_REGION domain-containing protein	139	0.21
	RCN36193.1	Alpha-2-macroglobulin family protein	139	0.12
	VDP57907.1	Annexin	138	0.83
	VDM52930.1	A2M_N_2 domain-containing protein	138	0.83
	AEP82930.1	Venom allergen/ancylostoma secreted protein-like 14	136	0.19
	VDP09379.1	Complement factor H-like	136	0.08
	VDL76177.1	Aldo_ket_red domain-containing protein	135	0.12
	VDP08224.1	Sushi domain-containing protein	134	0.34
	VDO94699.1	Aldo_ket_red domain-containing protein	129	1.09
	VDP33044.1	Spherulation-specific family 4	121	0.4
	VDP62777.1	DUF148 domain-containing protein	114	0.16
	VDO20172.1	VOC domain-containing protein	113	0.61
	VDP10806.1	Peptidase A1 domain-containing protein	107	0.26
	VDP19498.1	Apyrase	104	0.39
	VDP26628.1	Aha1_N domain-containing protein	97	0.12
	VDO19476.1	Peptidylprolyl isomerase	95	0.09
	VDP14884.1	Uncharacterized protein	94	0.12
	VDP16464.1	WD_REPEATS_REGION domain-containing protein	92	0.11
	VDO96326.1	Glycohydro_20b2 domain-containing protein	90	0.08
	VDO61563.1	EF hand	89	0.21
	XP_013291943.1	Immunoglobulin domain protein	88	0.1
	VDP17257.1	PAN domain protein	88	0.12
	VDP05504.1	Galectin	86	0.32
	VDP12486.1	Sulfurtransferase	84	0.25
	KJH47284.1	V-type proton ATPase subunit C	83	0.07
	VDL70545.1	Transthyretin-like family protein	83	0.3
	2OS5_A	Chain A, AceMIF	82	0.37
	VDP05536.1	Aldo_ket_red domain-containing protein	82	0.36
	VDO04955.1	Phosphoenolpyruvate carboxykinase (GTP)	80	0.06
	VDM67730.1	F-BAR domain-containing protein	79	0.06
	EYC09792.1	Troponin i	76	0.15
	VDO97164.1	Hsp90 chaperone protein kinase-targeting subunit	76	0.12
	VDO64090.1	Calcium binding EGF domain protein	76	0.09
	VDP37313.1	Peptidylprolyl isomerase	75	0.72
	VDO25283.1	IF rod domain-containing protein	75	0.11
	VDO18096.1	PAN domain protein	72	0.16
	VDO83918.1	LIM zinc-binding domain-containing protein	72	0.17
	VDP31048.1	Ubiquitin-like modifier-activating enzyme 5	71	0.1
	VDP30223.1	Transcription elongation factor GreA	70	0.05
	VDP02398.1	CA domain-containing protein	70	0.14
	VDO70571.1	EB domain-containing protein	70	0.29
	VDP12326.1	Calmodulin	70	0.25
