# Supplementary material for: The Impact of Intestinal Inflammation on Nematode’s Excretory–Secretory Proteome
Source: Int J Mol Sci. 2023 Sep 15;24(18):14127. doi: 10.3390/ijms241814127 (PMC10531923; doi:10.3390/ijms241814127)
Supplement: Supplementary file 1 [file ijms-24-14127-s001.zip › Table S2..xlsx]

## Sheet: Hp male
M	DB	Accession	Score	Mass	Matches	Match(sig)	Sequences	Seq(sig)	emPAI	Description
1	NCBIprot	CCC54336.1	1528	19919	32	32	3	3	0.87	myoglobin-1 [Heligmosomoides polygyrus bakeri]
2	NCBIprot	VDO78543.1	1414	19925	30	30	3	3	0.87	unnamed protein product [Heligmosomoides polygyrus]
3	NCBIprot	AEP82913.1	1277	48632	28	28	5	5	1	venom allergen/ancylostoma secreted protein-like 1 isoform 3 [Heligmosomoides polygyrus bakeri]
4	NCBIprot	VDO61754.1	867	47385	17	17	4	4	0.56	unnamed protein product [Heligmosomoides polygyrus]
5	NCBIprot	VDO61752.1	813	43626	16	16	4	4	0.62	unnamed protein product [Heligmosomoides polygyrus]
6	NCBIprot	AEP82912.1	731	49455	15	15	5	5	0.53	venom allergen/ancylostoma secreted protein-like 1 isoform 2 [Heligmosomoides polygyrus bakeri]
7	NCBIprot	VDO61762.1	701	48550	12	12	3	3	0.3	unnamed protein product [Heligmosomoides polygyrus]
8	NCBIprot	VDO61759.1	655	48302	13	13	5	5	0.69	unnamed protein product [Heligmosomoides polygyrus]
9	NCBIprot	VDO82098.1	324	42947	8	8	3	3	0.48	unnamed protein product [Heligmosomoides polygyrus]
10	NCBIprot	VDP12145.1	97	50499	2	2	2	2	0.18	unnamed protein product [Heligmosomoides polygyrus]
11	NCBIprot	VDP01684.1	1214	19791	21	21	3	3	0.88	unnamed protein product [Heligmosomoides polygyrus]
12	NCBIprot	VDP00118.1	1095	19808	21	21	3	3	0.88	unnamed protein product [Heligmosomoides polygyrus]
13	NCBIprot	VDP28302.1	764	20109	13	13	3	3	0.86	unnamed protein product [Heligmosomoides polygyrus]
14	NCBIprot	AEF32257.1	1182	64376	18	18	6	6	0.48	acetylcholinesterase-1 [Heligmosomoides polygyrus bakeri]
15	NCBIprot	VDP11345.1	1089	49025	21	21	5	5	0.54	unnamed protein product [Heligmosomoides polygyrus]
16	NCBIprot	VDO40673.1	1088	18113	26	26	5	5	2.15	unnamed protein product [Heligmosomoides polygyrus]
17	NCBIprot	VDP14599.1	1076	43784	20	20	7	7	0.96	unnamed protein product [Heligmosomoides polygyrus]
18	NCBIprot	VDO82447.1	1042	188539	22	22	11	11	0.28	unnamed protein product [Heligmosomoides polygyrus]
19	NCBIprot	VDP02182.1	911	40903	16	16	5	5	0.85	unnamed protein product [Heligmosomoides polygyrus]
20	NCBIprot	AGA95986.1	884	15803	16	16	5	5	3.84	cysteine protease inhibitor [Heligmosomoides polygyrus]
21	NCBIprot	VDO18672.1	870	14849	14	14	3	3	2.04	unnamed protein product [Heligmosomoides polygyrus]
22	NCBIprot	AEP82918.1	855	52631	17	17	7	7	1.06	venom allergen/ancylostoma secreted protein-like 3 isoform 1 [Heligmosomoides polygyrus bakeri]
23	NCBIprot	VDP38506.1	239	53054	4	4	3	3	0.27	unnamed protein product [Heligmosomoides polygyrus]
24	NCBIprot	CAL30086.1	853	47170	16	16	6	6	0.87	calreticulin precursor [Heligmosomoides polygyrus]
25	NCBIprot	VDP39696.1	810	19631	15	15	3	3	0.89	unnamed protein product [Heligmosomoides polygyrus]
26	NCBIprot	AEP82926.1	764	50117	15	15	4	4	0.52	venom allergen/ancylostoma secreted protein-like 9 [Heligmosomoides polygyrus bakeri]
27	NCBIprot	VDO67505.1	725	45935	15	15	4	4	0.44	unnamed protein product [Heligmosomoides polygyrus]
28	NCBIprot	AEP27180.1	715	39227	13	13	5	5	0.54	apyrase-2 [Heligmosomoides polygyrus bakeri]
29	NCBIprot	VDO18590.1	638	17464	14	14	2	2	0.61	unnamed protein product [Heligmosomoides polygyrus]
30	NCBIprot	AEP82922.1	623	26752	12	12	5	5	1.56	venom allergen/ancylostoma secreted protein-like 7 isoform 1 [Heligmosomoides polygyrus bakeri]
31	NCBIprot	VDO29506.1	374	25164	9	9	4	4	1.29	unnamed protein product [Heligmosomoides polygyrus]
32	NCBIprot	AEP82924.1	303	26896	7	7	5	5	1.55	venom allergen/ancylostoma secreted protein-like 7 isoform 3 [Heligmosomoides polygyrus bakeri]
33	NCBIprot	VDP43395.1	586	15446	8	8	2	2	1.92	unnamed protein product [Heligmosomoides polygyrus]
34	NCBIprot	VDO96048.1	580	60139	11	11	5	5	0.42	unnamed protein product [Heligmosomoides polygyrus]
35	NCBIprot	VDO96047.1	462	78658	8	8	5	5	0.31	unnamed protein product [Heligmosomoides polygyrus]
36	NCBIprot	VDO74415.1	529	16983	9	9	1	1	0.28	unnamed protein product [Heligmosomoides polygyrus]
37	NCBIprot	CCC54339.1	473	26624	9	9	5	5	2	lysozyme-1 [Heligmosomoides polygyrus bakeri]
38	NCBIprot	VDO89546.1	456	22788	8	8	1	1	0.2	unnamed protein product, partial [Heligmosomoides polygyrus]
39	NCBIprot	VDP36834.1	451	63112	10	10	5	5	0.4	unnamed protein product [Heligmosomoides polygyrus]
40	NCBIprot	VDP20864.1	211	52214	5	5	2	2	0.18	unnamed protein product [Heligmosomoides polygyrus]
41	NCBIprot	VDP14866.1	438	36808	9	9	6	6	0.98	unnamed protein product [Heligmosomoides polygyrus]
42	NCBIprot	VDO86978.1	429	15740	7	7	2	2	0.69	unnamed protein product [Heligmosomoides polygyrus]
43	NCBIprot	VDO19149.1	387	51113	5	5	2	2	0.18	unnamed protein product [Heligmosomoides polygyrus]
44	NCBIprot	VDO62354.1	384	22261	7	7	4	4	1.11	unnamed protein product [Heligmosomoides polygyrus]
45	NCBIprot	AEF32258.1	383	64211	8	8	4	4	0.3	acetylcholinesterase-2 [Heligmosomoides polygyrus bakeri]
46	NCBIprot	VDP18767.1	378	62041	6	6	3	3	0.23	unnamed protein product [Heligmosomoides polygyrus]
47	NCBIprot	VDP21838.1	366	16603	6	6	2	2	0.65	unnamed protein product [Heligmosomoides polygyrus]
48	NCBIprot	VDO83943.1	357	16775	7	7	2	2	0.64	unnamed protein product [Heligmosomoides polygyrus]
49	NCBIprot	VDP21937.1	191	15389	5	5	4	4	1.92	unnamed protein product [Heligmosomoides polygyrus]
50	NCBIprot	CCC54335.1	166	17250	4	4	3	3	1.06	novel secreted protein 16 [Heligmosomoides polygyrus bakeri]
51	NCBIprot	VDP27241.1	132	17574	3	3	3	3	1.03	unnamed protein product [Heligmosomoides polygyrus]
52	NCBIprot	VDO85861.1	357	8930	8	8	3	3	2.95	unnamed protein product [Heligmosomoides polygyrus]
53	NCBIprot	VDO67449.1	354	20497	6	6	2	2	0.82	unnamed protein product [Heligmosomoides polygyrus]
54	NCBIprot	VDO74487.1	347	25084	5	5	2	2	0.4	unnamed protein product [Heligmosomoides polygyrus]
55	NCBIprot	VDP12275.1	345	17408	6	6	2	2	0.61	unnamed protein product [Heligmosomoides polygyrus]
56	NCBIprot	VDO67369.1	334	59917	8	8	4	4	0.33	unnamed protein product [Heligmosomoides polygyrus]
57	NCBIprot	VDP19710.1	321	24680	3	3	1	1	0.18	unnamed protein product [Heligmosomoides polygyrus]
58	NCBIprot	AAK57805.1	321	19494	7	7	3	3	0.89	putative retinol-binding protein [Heligmosomoides polygyrus]
59	NCBIprot	VDO83904.1	305	15379	7	7	4	4	2.82	unnamed protein product [Heligmosomoides polygyrus]
60	NCBIprot	VDO93921.1	283	11729	7	7	2	2	1.85	unnamed protein product [Heligmosomoides polygyrus]
61	NCBIprot	VDO98683.1	281	15210	4	4	1	1	0.31	unnamed protein product [Heligmosomoides polygyrus]
62	NCBIprot	VDO81910.1	280	20464	4	4	2	2	0.5	unnamed protein product, partial [Heligmosomoides polygyrus]
63	NCBIprot	VDO71438.1	269	31635	5	5	3	3	0.49	unnamed protein product [Heligmosomoides polygyrus]
64	NCBIprot	VDP03367.1	268	40020	5	5	3	3	0.37	unnamed protein product [Heligmosomoides polygyrus]
65	NCBIprot	VDO85208.1	266	28219	4	4	1	1	0.16	unnamed protein product [Heligmosomoides polygyrus]
66	NCBIprot	VDO97327.1	260	28350	4	4	2	2	0.28	unnamed protein product [Heligmosomoides polygyrus]
67	NCBIprot	VDP38726.1	259	57487	4	4	1	1	0.08	unnamed protein product [Heligmosomoides polygyrus]
68	NCBIprot	ABV44405.1	256	33130	5	5	2	2	0.29	tropomyosin [Heligmosomoides polygyrus]
69	NCBIprot	VDP12526.1	256	24534	5	5	2	2	0.41	unnamed protein product [Heligmosomoides polygyrus]
70	NCBIprot	VDO18564.1	253	56758	5	5	3	3	0.25	unnamed protein product [Heligmosomoides polygyrus]
71	NCBIprot	VDO34364.1	119	55388	2	2	2	2	0.16	unnamed protein product [Haemonchus placei]
72	NCBIprot	2ON5_A	248	23664	6	6	1	1	0.2	Chain A, Na Glutathione S-transferase 2 [Necator americanus]
73	NCBIprot	AEP82915.1	247	50656	5	5	2	2	0.18	venom allergen/ancylostoma secreted protein-like 2 isoform 1 [Heligmosomoides polygyrus bakeri]
74	NCBIprot	VDO90610.1	245	33017	5	5	3	3	0.46	unnamed protein product [Heligmosomoides polygyrus]
75	NCBIprot	VDP03221.1	237	16768	4	4	2	2	0.64	unnamed protein product [Heligmosomoides polygyrus]
76	NCBIprot	VDO83652.1	237	201981	4	4	2	2	0.04	unnamed protein product [Heligmosomoides polygyrus]
77	NCBIprot	VDO92415.1	236	13583	4	4	1	1	0.36	unnamed protein product [Heligmosomoides polygyrus]
78	NCBIprot	VDP12509.1	234	20460	3	3	1	1	0.23	unnamed protein product [Heligmosomoides polygyrus]
79	NCBIprot	CCC54334.1	232	17993	3	3	1	1	0.26	novel secreted protein 4 [Heligmosomoides polygyrus bakeri]
80	NCBIprot	VDO60395.1	232	172487	5	5	3	3	0.08	unnamed protein product [Heligmosomoides polygyrus]
81	NCBIprot	CCC54337.1	226	14658	4	4	2	2	0.76	transthyretin-related-1 [Heligmosomoides polygyrus bakeri]
82	NCBIprot	VDO65155.1	226	14371	2	2	1	1	0.33	unnamed protein product [Heligmosomoides polygyrus]
83	NCBIprot	VDL71204.1	222	11466	4	4	1	1	0.43	unnamed protein product [Nippostrongylus brasiliensis]
84	NCBIprot	VDO61187.1	219	47355	4	4	1	1	0.09	unnamed protein product [Heligmosomoides polygyrus]
85	NCBIprot	VDP03529.1	218	10196	3	3	2	2	1.23	unnamed protein product [Heligmosomoides polygyrus]
86	NCBIprot	VDO74350.1	208	60018	4	4	3	3	0.14	unnamed protein product [Heligmosomoides polygyrus]
87	NCBIprot	VDO19238.1	208	16486	5	5	1	1	0.28	unnamed protein product [Heligmosomoides polygyrus]
88	NCBIprot	VDO84109.1	203	27984	3	3	2	2	0.35	unnamed protein product [Heligmosomoides polygyrus]
89	NCBIprot	VDO62225.1	203	20618	4	4	2	2	0.5	unnamed protein product [Heligmosomoides polygyrus]
90	NCBIprot	VDO26071.1	203	14858	3	3	1	1	0.32	unnamed protein product [Heligmosomoides polygyrus]
91	NCBIprot	VDO78081.1	202	43105	4	4	1	1	0.1	unnamed protein product, partial [Heligmosomoides polygyrus]
92	NCBIprot	VDP11958.1	197	17401	3	3	1	1	0.27	unnamed protein product, partial [Heligmosomoides polygyrus]
93	NCBIprot	VDP07199.1	197	29105	4	4	2	2	0.33	unnamed protein product [Heligmosomoides polygyrus]
94	NCBIprot	VDP09133.1	196	16181	3	3	2	2	0.67	unnamed protein product [Heligmosomoides polygyrus]
95	NCBIprot	VDO80044.1	195	14812	4	4	1	1	0.75	unnamed protein product [Heligmosomoides polygyrus]
96	NCBIprot	VDP52646.1	194	11648	2	2	1	1	0.42	unnamed protein product [Heligmosomoides polygyrus]
97	NCBIprot	VDO19012.1	194	22026	3	3	2	2	0.46	unnamed protein product [Heligmosomoides polygyrus]
98	NCBIprot	VDO40663.1	194	7725	4	4	1	1	0.68	unnamed protein product [Heligmosomoides polygyrus]
99	NCBIprot	VDP18093.1	194	44867	4	4	2	2	0.22	unnamed protein product [Heligmosomoides polygyrus]
100	NCBIprot	VDO79671.1	190	50238	4	4	3	3	0.29	unnamed protein product [Heligmosomoides polygyrus]
101	NCBIprot	VDP20388.1	190	51344	3	3	2	2	0.18	unnamed protein product [Heligmosomoides polygyrus]
102	NCBIprot	VDP23740.1	189	21222	3	3	1	1	0.22	unnamed protein product [Heligmosomoides polygyrus]
103	NCBIprot	VDP52991.1	188	15242	5	5	2	2	0.72	unnamed protein product [Heligmosomoides polygyrus]
104	NCBIprot	VDO67327.1	186	117480	3	3	1	1	0.04	unnamed protein product [Heligmosomoides polygyrus]
105	NCBIprot	VDO70353.1	186	17138	2	2	1	1	0.17	unnamed protein product [Heligmosomoides polygyrus]
106	NCBIprot	VDO74022.1	182	29594	4	4	1	1	0.15	unnamed protein product [Heligmosomoides polygyrus]
107	NCBIprot	VDP13836.1	181	26814	4	4	3	3	0.6	unnamed protein product [Heligmosomoides polygyrus]
108	NCBIprot	KJH44830.1	179	9621	3	3	1	1	0.53	acyl CoA binding protein [Dictyocaulus viviparus]
109	NCBIprot	VDP58856.1	177	17017	3	3	2	2	0.63	unnamed protein product [Heligmosomoides polygyrus]
110	NCBIprot	OZG15244.1	174	41764	3	3	2	2	0.22	hypothetical protein FL83_10274, partial [Caenorhabditis latens]
111	NCBIprot	VDO99846.1	169	130825	3	3	2	2	0.07	unnamed protein product [Heligmosomoides polygyrus]
112	NCBIprot	VDO71991.1	169	33231	2	2	1	1	0.13	unnamed protein product [Heligmosomoides polygyrus]
113	NCBIprot	VDO81416.1	167	70294	3	3	2	2	0.06	unnamed protein product [Heligmosomoides polygyrus]
114	NCBIprot	VDO85557.1	166	19792	2	2	1	1	0.23	unnamed protein product [Heligmosomoides polygyrus]
115	NCBIprot	VDO83906.1	166	25504	3	3	1	1	0.18	unnamed protein product [Heligmosomoides polygyrus]
116	NCBIprot	VDO76644.1	163	71068	3	3	1	1	0.06	unnamed protein product [Heligmosomoides polygyrus]
117	NCBIprot	VDO98682.1	162	16509	3	3	1	1	0.28	unnamed protein product [Heligmosomoides polygyrus]
118	NCBIprot	VDO96639.1	161	16584	2	2	1	1	0.28	unnamed protein product [Heligmosomoides polygyrus]
119	NCBIprot	VDP06474.1	161	32282	2	2	2	2	0.3	unnamed protein product [Heligmosomoides polygyrus]
120	NCBIprot	VDP16736.1	158	21338	3	3	2	2	0.48	unnamed protein product [Heligmosomoides polygyrus]
121	NCBIprot	VDP44032.1	156	82623	2	2	1	1	0.05	unnamed protein product [Heligmosomoides polygyrus]
122	NCBIprot	VDL63974.1	149	39698	2	2	1	1	0.11	unnamed protein product [Nippostrongylus brasiliensis]
123	NCBIprot	VDO18432.1	147	63128	2	2	1	1	0.07	unnamed protein product [Heligmosomoides polygyrus]
124	NCBIprot	VDO78610.1	144	14438	3	3	1	1	0.33	unnamed protein product [Heligmosomoides polygyrus]
125	NCBIprot	VDP03929.1	143	57393	2	2	1	1	0.08	unnamed protein product [Heligmosomoides polygyrus]
126	NCBIprot	VDO77090.1	141	23980	2	2	2	2	0.42	unnamed protein product [Heligmosomoides polygyrus]
127	NCBIprot	VDO19079.1	139	80516	3	3	2	2	0.11	unnamed protein product [Heligmosomoides polygyrus]
128	NCBIprot	VDP47594.1	138	14061	2	2	1	1	0.34	unnamed protein product [Heligmosomoides polygyrus]
129	NCBIprot	VDO11942.1	138	25392	2	2	1	1	0.18	unnamed protein product [Haemonchus placei]
130	NCBIprot	VDO88332.1	136	232049	2	2	2	2	0.04	unnamed protein product [Heligmosomoides polygyrus]
131	NCBIprot	VDO18707.1	135	21470	3	3	3	3	0.79	unnamed protein product [Heligmosomoides polygyrus]
132	NCBIprot	VDO61191.1	133	21197	3	3	3	3	0.8	unnamed protein product [Heligmosomoides polygyrus]
133	NCBIprot	VDO88436.1	133	79210	2	2	2	2	0.11	unnamed protein product [Heligmosomoides polygyrus]
134	NCBIprot	VDO95545.1	130	22819	3	3	2	2	0.44	unnamed protein product [Heligmosomoides polygyrus]
135	NCBIprot	VDO29461.1	129	18732	3	3	2	2	0.56	unnamed protein product [Heligmosomoides polygyrus]
136	NCBIprot	VDP14903.1	127	45960	2	2	1	1	0.1	unnamed protein product, partial [Heligmosomoides polygyrus]
137	NCBIprot	VDO90415.1	126	17289	3	3	2	2	0.62	unnamed protein product [Heligmosomoides polygyrus]
138	NCBIprot	VDO96433.1	126	21006	2	2	2	2	0.49	unnamed protein product [Heligmosomoides polygyrus]
139	NCBIprot	VDP40996.1	125	17360	3	3	1	1	0.27	unnamed protein product [Heligmosomoides polygyrus]
140	NCBIprot	VDO98422.1	124	10148	2	2	1	1	0.5	unnamed protein product [Heligmosomoides polygyrus]
141	NCBIprot	VDO85502.1	122	23099	2	2	1	1	0.2	unnamed protein product [Heligmosomoides polygyrus]
142	NCBIprot	VDO80877.1	120	23510	2	2	1	1	0.19	unnamed protein product [Heligmosomoides polygyrus]
143	NCBIprot	VDO18808.1	119	37249	3	3	2	2	0.25	unnamed protein product [Heligmosomoides polygyrus]
144	NCBIprot	VDO37448.1	116	15205	2	2	1	1	0.31	unnamed protein product [Heligmosomoides polygyrus]
145	NCBIprot	VDP53220.1	116	10751	2	2	1	1	0.46	unnamed protein product [Heligmosomoides polygyrus]
146	NCBIprot	VDO94720.1	115	158819	2	2	2	2	0.05	unnamed protein product [Heligmosomoides polygyrus]
147	NCBIprot	KJH41561.1	115	10443	1	1	1	1	0.48	dynein light chain type 1 [Dictyocaulus viviparus]
148	NCBIprot	AVN88300.1	114	28848	2	2	2	2	0.34	transforming growth factor beta mimic 9 [Heligmosomoides polygyrus bakeri]
149	NCBIprot	VDO83947.1	112	16002	2	2	2	2	0.68	unnamed protein product [Heligmosomoides polygyrus]
150	NCBIprot	VDO97165.1	111	42369	2	2	2	2	0.19	unnamed protein product [Heligmosomoides polygyrus]
151	NCBIprot	VDO64088.1	111	302815	2	2	2	2	0.03	unnamed protein product [Heligmosomoides polygyrus]
152	NCBIprot	VDP09528.1	110	24658	2	2	1	1	0.18	unnamed protein product [Heligmosomoides polygyrus]
153	NCBIprot	VDO84759.1	106	17764	2	2	1	1	0.23	unnamed protein product [Heligmosomoides polygyrus]
154	NCBIprot	VDO23489.1	104	32634	2	2	1	1	0.14	unnamed protein product [Haemonchus placei]
155	NCBIprot	VDO61188.1	103	22282	2	2	2	2	0.45	unnamed protein product [Heligmosomoides polygyrus]
156	NCBIprot	VDP41313.1	102	24588	2	2	1	1	0.18	unnamed protein product [Heligmosomoides polygyrus]
157	NCBIprot	VDO65139.1	101	68590	1	1	1	1	0.06	unnamed protein product [Heligmosomoides polygyrus]
158	NCBIprot	VDO94411.1	101	21723	2	2	2	2	0.47	unnamed protein product [Heligmosomoides polygyrus]
159	NCBIprot	VDO84150.1	100	95194	2	2	2	2	0.09	unnamed protein product [Heligmosomoides polygyrus]
160	NCBIprot	EYC15444.1	99	237453	2	2	1	1	0.02	hypothetical protein Y032_0037g3529 [Ancylostoma ceylanicum]
161	NCBIprot	VDO90428.1	98	8777	2	2	1	1	0.59	unnamed protein product [Heligmosomoides polygyrus]
162	NCBIprot	VDO77088.1	98	25156	1	1	1	1	0.18	unnamed protein product [Heligmosomoides polygyrus]
163	NCBIprot	VDP46547.1	97	21769	2	2	1	1	0.21	unnamed protein product [Heligmosomoides polygyrus]
164	NCBIprot	VDP08625.1	96	10249	2	2	1	1	0.49	unnamed protein product [Heligmosomoides polygyrus]
165	NCBIprot	VDP02863.1	94	33886	2	2	2	2	0.28	unnamed protein product [Heligmosomoides polygyrus]
166	NCBIprot	VDO06579.1	93	9773	2	2	1	1	0.52	unnamed protein product [Haemonchus placei]
167	NCBIprot	VDO22434.1	93	23648	1	1	1	1	0.19	unnamed protein product [Heligmosomoides polygyrus]
168	NCBIprot	VDP05614.1	93	39273	1	1	1	1	0.11	unnamed protein product [Heligmosomoides polygyrus]
169	NCBIprot	VDP24346.1	92	41611	2	2	1	1	0.11	unnamed protein product [Heligmosomoides polygyrus]
170	NCBIprot	KJH49730.1	90	16090	2	2	1	1	0.29	antioxidant, AhpC/TSA family [Dictyocaulus viviparus]
171	NCBIprot	VDP19019.1	90	18350	2	2	1	1	0.25	unnamed protein product [Heligmosomoides polygyrus]
172	NCBIprot	VDP10734.1	89	22458	2	2	1	1	0.2	unnamed protein product, partial [Heligmosomoides polygyrus]
173	NCBIprot	VDL71784.1	89	45299	2	2	1	1	0.1	unnamed protein product [Nippostrongylus brasiliensis]
174	NCBIprot	VDO90910.1	89	18543	1	1	1	1	0.25	unnamed protein product [Heligmosomoides polygyrus]
175	NCBIprot	VDO82495.1	88	26336	1	1	1	1	0.17	unnamed protein product [Heligmosomoides polygyrus]
176	NCBIprot	AEP82920.1	85	53317	1	1	1	1	0.08	venom allergen/ancylostoma secreted protein-like 5 [Heligmosomoides polygyrus bakeri]
177	NCBIprot	EYC03832.1	85	52412	2	2	2	2	0.17	hypothetical protein Y032_0091g2448 [Ancylostoma ceylanicum]
178	NCBIprot	AVN88298.1	85	68557	1	1	1	1	0.06	transforming growth factor beta mimic 7 [Heligmosomoides polygyrus bakeri]
179	NCBIprot	VDO30131.1	85	15511	1	1	1	1	0.31	unnamed protein product [Heligmosomoides polygyrus]
180	NCBIprot	AEP82927.1	85	29033	1	1	1	1	0.15	venom allergen/ancylostoma secreted protein-like 10 [Heligmosomoides polygyrus bakeri]
181	NCBIprot	VDP30953.1	84	45794	2	2	1	1	0.1	unnamed protein product [Heligmosomoides polygyrus]
182	NCBIprot	VDP54282.1	84	10759	1	1	1	1	0.46	unnamed protein product [Heligmosomoides polygyrus]
183	NCBIprot	VDO66967.1	83	36868	1	1	1	1	0.12	unnamed protein product [Heligmosomoides polygyrus]
184	NCBIprot	VDP33868.1	82	19398	1	1	1	1	0.24	unnamed protein product [Heligmosomoides polygyrus]
185	NCBIprot	VDP07801.1	82	22538	1	1	1	1	0.2	unnamed protein product [Heligmosomoides polygyrus]
186	NCBIprot	VDP02365.1	81	25108	1	1	1	1	0.18	unnamed protein product [Heligmosomoides polygyrus]
187	NCBIprot	VDP58529.1	79	16489	1	1	1	1	0.28	unnamed protein product [Heligmosomoides polygyrus]
188	NCBIprot	VDP04833.1	78	42811	1	1	1	1	0.1	unnamed protein product [Heligmosomoides polygyrus]
189	NCBIprot	VDO83708.1	77	29797	1	1	1	1	0.15	unnamed protein product [Heligmosomoides polygyrus]
190	NCBIprot	VDP01693.1	76	37336	1	1	1	1	0.12	unnamed protein product [Heligmosomoides polygyrus]
191	NCBIprot	VDO55233.1	75	70455	1	1	1	1	0.06	unnamed protein product [Haemonchus placei]
192	NCBIprot	VDO82479.1	74	12939	1	1	1	1	0.37	unnamed protein product [Heligmosomoides polygyrus]
193	NCBIprot	VDP10855.1	74	35600	1	1	1	1	0.13	unnamed protein product [Heligmosomoides polygyrus]
194	NCBIprot	VDO64757.1	74	41834	1	1	1	1	0.11	unnamed protein product [Heligmosomoides polygyrus]
195	NCBIprot	VDO18736.1	73	20643	1	1	1	1	0.22	unnamed protein product [Heligmosomoides polygyrus]
196	NCBIprot	VDP06569.1	72	100306	1	1	1	1	0.04	unnamed protein product [Heligmosomoides polygyrus]
197	NCBIprot	VDO61186.1	72	10598	1	1	1	1	0.47	unnamed protein product [Heligmosomoides polygyrus]
198	NCBIprot	VDP17249.1	72	8001	1	1	1	1	0.66	unnamed protein product [Heligmosomoides polygyrus]
199	NCBIprot	VDO88351.1	70	7713	1	1	1	1	0.69	unnamed protein product [Heligmosomoides polygyrus]
200	NCBIprot	VDO19070.1	1248	16654	22	22	3	3	1.11	unnamed protein product [Heligmosomoides polygyrus]

## Sheet: Hp female
M	DB	Accession	Score	Mass	Matches	Match(sig)	Sequences	Seq(sig)	emPAI	Description
1	NCBIprot	VDP01684.1	1578	19791	26	26	3	3	0.88	unnamed protein product [Heligmosomoides polygyrus]
2	NCBIprot	VDP00118.1	1054	19808	16	16	2	2	0.53	unnamed protein product [Heligmosomoides polygyrus]
3	NCBIprot	VDP28302.1	1018	20109	18	18	3	3	0.86	unnamed protein product [Heligmosomoides polygyrus]
4	NCBIprot	AEP82918.1	1391	52631	30	30	6	6	1.06	venom allergen/ancylostoma secreted protein-like 3 isoform 1 [Heligmosomoides polygyrus bakeri]
5	NCBIprot	VDP38506.1	229	53054	4	4	4	4	0.37	unnamed protein product [Heligmosomoides polygyrus]
6	NCBIprot	CCC54336.1	1390	19919	27	27	3	3	0.88	myoglobin-1 [Heligmosomoides polygyrus bakeri]
7	NCBIprot	VDO78543.1	1315	19925	26	26	3	3	0.87	unnamed protein product [Heligmosomoides polygyrus]
8	NCBIprot	VDP11345.1	1333	49025	25	25	6	6	0.83	unnamed protein product [Heligmosomoides polygyrus]
9	NCBIprot	AEF32257.1	1318	64376	20	20	6	6	0.48	acetylcholinesterase-1 [Heligmosomoides polygyrus bakeri]
10	NCBIprot	VDO40673.1	1201	18113	27	27	4	4	1.51	unnamed protein product [Heligmosomoides polygyrus]
11	NCBIprot	VDP02182.1	1130	40903	15	15	5	5	0.67	unnamed protein product [Heligmosomoides polygyrus]
12	NCBIprot	VDO18672.1	1107	14849	18	18	3	3	1.31	unnamed protein product [Heligmosomoides polygyrus]
13	NCBIprot	AEP82911.1	1054	49739	22	22	5	5	1.15	venom allergen/ancylostoma secreted protein-like 1 isoform 1 [Heligmosomoides polygyrus bakeri]
14	NCBIprot	AEP82913.1	1032	48632	23	23	5	5	1.18	venom allergen/ancylostoma secreted protein-like 1 isoform 3 [Heligmosomoides polygyrus bakeri]
15	NCBIprot	AEP82912.1	904	49455	19	19	6	6	1.15	venom allergen/ancylostoma secreted protein-like 1 isoform 2 [Heligmosomoides polygyrus bakeri]
16	NCBIprot	VDO61754.1	798	47385	16	16	4	4	0.56	unnamed protein product [Heligmosomoides polygyrus]
17	NCBIprot	VDO61752.1	754	43626	15	15	4	4	0.62	unnamed protein product [Heligmosomoides polygyrus]
18	NCBIprot	VDO61759.1	640	48302	11	11	4	4	0.55	unnamed protein product [Heligmosomoides polygyrus]
19	NCBIprot	VDO61762.1	493	48550	8	8	2	2	0.3	unnamed protein product [Heligmosomoides polygyrus]
20	NCBIprot	VDP12145.1	214	50499	5	5	2	2	0.29	unnamed protein product [Heligmosomoides polygyrus]
21	NCBIprot	VDP14599.1	1010	43784	18	18	7	7	0.96	unnamed protein product [Heligmosomoides polygyrus]
22	NCBIprot	ADK47524.1	608	47229	10	10	5	5	0.56	enolase [Haemonchus contortus]
23	NCBIprot	CCC54339.1	968	26624	18	18	6	6	2.52	lysozyme-1 [Heligmosomoides polygyrus bakeri]
24	NCBIprot	CAL30086.1	946	47170	19	19	6	6	0.87	calreticulin precursor [Heligmosomoides polygyrus]
25	NCBIprot	VDP43395.1	918	15446	12	12	2	2	1.24	unnamed protein product [Heligmosomoides polygyrus]
26	NCBIprot	AEP82926.1	831	50117	14	14	3	3	0.4	venom allergen/ancylostoma secreted protein-like 9 [Heligmosomoides polygyrus bakeri]
27	NCBIprot	AEF32258.1	826	64211	18	18	5	5	0.49	acetylcholinesterase-2 [Heligmosomoides polygyrus bakeri]
28	NCBIprot	VDO82447.1	757	188539	18	18	11	11	0.31	unnamed protein product [Heligmosomoides polygyrus]
29	NCBIprot	VDP39696.1	736	19631	13	13	3	3	0.89	unnamed protein product [Heligmosomoides polygyrus]
30	NCBIprot	VDO18590.1	736	17464	16	16	2	2	0.61	unnamed protein product [Heligmosomoides polygyrus]
31	NCBIprot	VDP03367.1	722	40020	14	14	5	5	0.88	unnamed protein product [Heligmosomoides polygyrus]
32	NCBIprot	AEP82922.1	685	26752	14	14	4	4	1.19	venom allergen/ancylostoma secreted protein-like 7 isoform 1 [Heligmosomoides polygyrus bakeri]
33	NCBIprot	VDO29506.1	673	25164	16	16	4	4	1.3	unnamed protein product [Heligmosomoides polygyrus]
34	NCBIprot	AEP82923.1	308	26799	8	8	2	2	0.37	venom allergen/ancylostoma secreted protein-like 7 isoform 2 [Heligmosomoides polygyrus bakeri]
35	NCBIprot	AEP82924.1	251	26896	6	6	2	2	0.37	venom allergen/ancylostoma secreted protein-like 7 isoform 3 [Heligmosomoides polygyrus bakeri]
36	NCBIprot	VDO67449.1	678	20497	9	9	2	2	0.82	unnamed protein product [Heligmosomoides polygyrus]
37	NCBIprot	AEP27180.1	607	39227	11	11	5	5	0.43	apyrase-2 [Heligmosomoides polygyrus bakeri]
38	NCBIprot	VDO93921.1	576	11729	14	14	4	4	7.14	unnamed protein product [Heligmosomoides polygyrus]
39	NCBIprot	VDO85861.1	553	8930	13	13	3	3	2.95	unnamed protein product [Heligmosomoides polygyrus]
40	NCBIprot	VDO74415.1	546	16983	10	10	2	2	0.63	unnamed protein product [Heligmosomoides polygyrus]
41	NCBIprot	VDO19149.1	522	51113	7	7	3	3	0.28	unnamed protein product [Heligmosomoides polygyrus]
42	NCBIprot	AAK57805.1	520	19494	12	12	3	3	1.35	putative retinol-binding protein [Heligmosomoides polygyrus]
43	NCBIprot	VDO65155.1	488	14371	6	6	2	2	0.78	unnamed protein product [Heligmosomoides polygyrus]
44	NCBIprot	AGA95986.1	486	15803	10	10	5	5	3.85	cysteine protease inhibitor [Heligmosomoides polygyrus]
45	NCBIprot	CCC54333.1	484	28751	9	9	3	3	0.55	PHA domain [Heligmosomoides polygyrus bakeri]
46	NCBIprot	VDO83652.1	478	201981	9	9	4	4	0.09	unnamed protein product [Heligmosomoides polygyrus]
47	NCBIprot	KJH45791.1	159	47262	3	3	2	2	0.2	EGF-like domain protein [Dictyocaulus viviparus]
48	NCBIprot	VDP14866.1	473	36808	9	9	5	5	0.77	unnamed protein product [Heligmosomoides polygyrus]
49	NCBIprot	VDO18564.1	432	56758	9	9	4	4	0.35	unnamed protein product [Heligmosomoides polygyrus]
50	NCBIprot	VDO74487.1	398	25084	5	5	1	1	0.18	unnamed protein product [Heligmosomoides polygyrus]
51	NCBIprot	VDO96048.1	378	60139	6	6	5	5	0.42	unnamed protein product [Heligmosomoides polygyrus]
52	NCBIprot	VDO19012.1	374	22026	7	7	4	4	1.14	unnamed protein product [Heligmosomoides polygyrus]
53	NCBIprot	VDO26071.1	374	14858	5	5	1	1	0.32	unnamed protein product [Heligmosomoides polygyrus]
54	NCBIprot	VDP12526.1	371	24534	6	6	2	2	0.41	unnamed protein product [Heligmosomoides polygyrus]
55	NCBIprot	VDO22434.1	360	23648	5	5	1	1	0.19	unnamed protein product [Heligmosomoides polygyrus]
56	NCBIprot	KRX14565.1	359	41123	7	7	3	3	0.36	Actin-5C [Trichinella nelsoni]
57	NCBIprot	P90689.1	330	41913	7	7	3	3	0.35	RecName: Full=Actin
58	NCBIprot	VDP09382.1	220	49710	5	5	2	2	0.19	unnamed protein product [Heligmosomoides polygyrus]
59	NCBIprot	VDO67369.1	348	59917	9	9	5	5	0.53	unnamed protein product [Heligmosomoides polygyrus]
60	NCBIprot	VDO62225.1	345	20618	6	6	3	3	0.83	unnamed protein product [Heligmosomoides polygyrus]
61	NCBIprot	VDO83943.1	343	16775	7	7	3	3	1.1	unnamed protein product [Heligmosomoides polygyrus]
62	NCBIprot	VDO83947.1	235	16002	5	5	3	3	1.82	unnamed protein product [Heligmosomoides polygyrus]
63	NCBIprot	VDP21937.1	165	15389	3	3	2	2	0.71	unnamed protein product [Heligmosomoides polygyrus]
64	NCBIprot	VDO84109.1	341	27984	5	5	3	3	0.57	unnamed protein product [Heligmosomoides polygyrus]
65	NCBIprot	VDO83906.1	340	25504	7	7	2	2	0.39	unnamed protein product [Heligmosomoides polygyrus]
66	NCBIprot	VDO19238.1	337	16486	7	7	1	1	0.29	unnamed protein product [Heligmosomoides polygyrus]
67	NCBIprot	VDO60395.1	334	172487	5	5	4	4	0.1	unnamed protein product [Heligmosomoides polygyrus]
68	NCBIprot	VDO74350.1	326	60018	6	6	4	4	0.2	unnamed protein product [Heligmosomoides polygyrus]
69	NCBIprot	CCC54337.1	320	14658	6	6	3	3	1.33	transthyretin-related-1 [Heligmosomoides polygyrus bakeri]
70	NCBIprot	VDO79671.1	310	50238	6	6	4	4	0.4	unnamed protein product [Heligmosomoides polygyrus]
71	NCBIprot	VDO80044.1	302	14812	5	5	1	1	0.75	unnamed protein product [Heligmosomoides polygyrus]
72	NCBIprot	VDP58856.1	300	17017	5	5	2	2	0.63	unnamed protein product [Heligmosomoides polygyrus]
73	NCBIprot	VDO40663.1	298	7725	7	7	1	1	0.68	unnamed protein product [Heligmosomoides polygyrus]
74	NCBIprot	VDO70353.1	296	17138	4	4	1	1	0.17	unnamed protein product [Heligmosomoides polygyrus]
75	NCBIprot	VDO98683.1	294	15210	4	4	2	2	0.72	unnamed protein product [Heligmosomoides polygyrus]
76	NCBIprot	VDO76644.1	293	71068	5	5	4	4	0.27	unnamed protein product [Heligmosomoides polygyrus]
77	NCBIprot	VDO85208.1	287	28219	4	4	1	1	0.16	unnamed protein product [Heligmosomoides polygyrus]
78	NCBIprot	VDP36834.1	283	63112	6	6	4	4	0.31	unnamed protein product [Heligmosomoides polygyrus]
79	NCBIprot	VDP03221.1	278	16768	5	5	2	2	0.64	unnamed protein product [Heligmosomoides polygyrus]
80	NCBIprot	VDO96047.1	278	78658	4	4	3	3	0.18	unnamed protein product [Heligmosomoides polygyrus]
81	NCBIprot	VDO98682.1	278	16509	5	5	1	1	0.29	unnamed protein product [Heligmosomoides polygyrus]
82	NCBIprot	VDP07199.1	275	29105	6	6	3	3	0.54	unnamed protein product [Heligmosomoides polygyrus]
83	NCBIprot	VDO89546.1	275	22788	4	4	1	1	0.2	unnamed protein product, partial [Heligmosomoides polygyrus]
84	NCBIprot	VDP20388.1	271	51344	4	4	2	2	0.18	unnamed protein product [Heligmosomoides polygyrus]
85	NCBIprot	2ON5_A	270	23664	6	6	1	1	0.2	Chain A, Na Glutathione S-transferase 2 [Necator americanus]
86	NCBIprot	OZG15244.1	265	41764	5	5	3	3	0.35	hypothetical protein FL83_10274, partial [Caenorhabditis latens]
87	NCBIprot	VDO62421.1	263	22150	5	5	3	3	0.76	unnamed protein product [Heligmosomoides polygyrus]
88	NCBIprot	VDP21838.1	262	16603	4	4	2	2	0.65	unnamed protein product [Heligmosomoides polygyrus]
89	NCBIprot	VDP44032.1	257	82623	4	4	3	3	0.17	unnamed protein product [Heligmosomoides polygyrus]
90	NCBIprot	VDL71204.1	254	11466	5	5	1	1	0.43	unnamed protein product [Nippostrongylus brasiliensis]
91	NCBIprot	VDO92415.1	254	13583	5	5	2	2	0.84	unnamed protein product [Heligmosomoides polygyrus]
92	NCBIprot	VDO78610.1	251	14438	5	5	1	1	0.33	unnamed protein product [Heligmosomoides polygyrus]
93	NCBIprot	VDO96639.1	251	16584	5	5	2	2	0.65	unnamed protein product [Heligmosomoides polygyrus]
94	NCBIprot	VDO90610.1	246	33017	5	5	3	3	0.47	unnamed protein product [Heligmosomoides polygyrus]
95	NCBIprot	VDP16736.1	242	21338	5	5	3	3	1.19	unnamed protein product [Heligmosomoides polygyrus]
96	NCBIprot	VDO96433.1	242	21006	4	4	2	2	0.49	unnamed protein product [Heligmosomoides polygyrus]
97	NCBIprot	AEP82928.1	237	49538	4	4	2	2	0.19	venom allergen/ancylostoma secreted protein-like 12 [Heligmosomoides polygyrus bakeri]
98	NCBIprot	VDO97327.1	230	28350	4	4	2	2	0.28	unnamed protein product [Heligmosomoides polygyrus]
99	NCBIprot	VDO61187.1	230	47355	5	5	3	3	0.31	unnamed protein product [Heligmosomoides polygyrus]
100	NCBIprot	VDP24346.1	183	41611	4	4	2	2	0.22	unnamed protein product [Heligmosomoides polygyrus]
101	NCBIprot	VDO61191.1	225	21197	5	5	3	3	0.81	unnamed protein product [Heligmosomoides polygyrus]
102	NCBIprot	CCC54334.1	224	17993	3	3	1	1	0.26	novel secreted protein 4 [Heligmosomoides polygyrus bakeri]
103	NCBIprot	VDP12275.1	218	17408	4	4	2	2	0.61	unnamed protein product [Heligmosomoides polygyrus]
104	NCBIprot	VDP38726.1	209	57487	3	3	1	1	0.08	unnamed protein product [Heligmosomoides polygyrus]
105	NCBIprot	VDP19710.1	201	24680	2	2	1	1	0.19	unnamed protein product [Heligmosomoides polygyrus]
106	NCBIprot	VDO99846.1	200	130825	3	3	1	1	0.03	unnamed protein product [Heligmosomoides polygyrus]
107	NCBIprot	VDO59867.1	197	36724	4	4	2	2	0.26	unnamed protein product [Heligmosomoides polygyrus]
108	NCBIprot	CCC54335.1	193	17250	5	5	2	2	0.62	novel secreted protein 16 [Heligmosomoides polygyrus bakeri]
109	NCBIprot	VDO11942.1	192	25392	3	3	1	1	0.18	unnamed protein product [Haemonchus placei]
110	NCBIprot	VDP11958.1	188	17401	3	3	1	1	0.27	unnamed protein product, partial [Heligmosomoides polygyrus]
111	NCBIprot	VDO62354.1	186	22261	3	3	2	2	0.45	unnamed protein product [Heligmosomoides polygyrus]
112	NCBIprot	VDO20176.1	181	12999	3	3	2	2	0.89	unnamed protein product [Heligmosomoides polygyrus]
113	NCBIprot	VDO90415.1	181	17289	4	4	2	2	1.06	unnamed protein product [Heligmosomoides polygyrus]
114	NCBIprot	VDO73253.1	178	17203	3	3	1	1	0.48	unnamed protein product [Heligmosomoides polygyrus]
115	NCBIprot	VDO81910.1	176	20464	2	2	1	1	0.23	unnamed protein product, partial [Heligmosomoides polygyrus]
116	NCBIprot	VDO84240.1	174	36575	3	3	2	2	0.26	unnamed protein product [Heligmosomoides polygyrus]
117	NCBIprot	VDO75100.1	173	33577	4	4	2	2	0.46	unnamed protein product [Heligmosomoides polygyrus]
118	NCBIprot	VDO71991.1	172	33231	3	3	1	1	0.14	unnamed protein product [Heligmosomoides polygyrus]
119	NCBIprot	VDL73797.1	171	15268	3	3	2	2	0.72	unnamed protein product [Nippostrongylus brasiliensis]
120	NCBIprot	VDP09133.1	169	16181	2	2	1	1	0.29	unnamed protein product [Heligmosomoides polygyrus]
121	NCBIprot	VDP18767.1	168	62041	4	4	3	3	0.23	unnamed protein product [Heligmosomoides polygyrus]
122	NCBIprot	VDP10855.1	163	35600	3	3	1	1	0.13	unnamed protein product [Heligmosomoides polygyrus]
123	NCBIprot	KJH44620.1	157	29086	2	2	2	2	0.33	EF hand [Dictyocaulus viviparus]
124	NCBIprot	VDO71438.1	118	31635	2	2	2	2	0.3	unnamed protein product [Heligmosomoides polygyrus]
125	NCBIprot	VDP07801.1	156	22538	3	3	1	1	0.2	unnamed protein product [Heligmosomoides polygyrus]
126	NCBIprot	VDO85557.1	155	19792	1	1	1	1	0.23	unnamed protein product [Heligmosomoides polygyrus]
127	NCBIprot	VDO37448.1	142	15205	2	2	1	1	0.31	unnamed protein product [Heligmosomoides polygyrus]
128	NCBIprot	VDO49575.1	141	82041	3	3	2	2	0.11	unnamed protein product [Haemonchus placei]
129	NCBIprot	AVN88298.1	139	68557	2	2	2	2	0.13	transforming growth factor beta mimic 7 [Heligmosomoides polygyrus bakeri]
130	NCBIprot	VDP10877.1	137	75984	2	2	2	2	0.12	unnamed protein product [Heligmosomoides polygyrus]
131	NCBIprot	ABV44405.1	131	33130	2	2	1	1	0.32	tropomyosin [Heligmosomoides polygyrus]
132	NCBIprot	AVN88300.1	131	28848	2	2	2	2	0.34	transforming growth factor beta mimic 9 [Heligmosomoides polygyrus bakeri]
133	NCBIprot	VDP03164.1	130	26533	2	2	1	1	0.17	unnamed protein product [Heligmosomoides polygyrus]
134	NCBIprot	VDO85207.1	129	36129	3	3	1	1	0.13	unnamed protein product [Heligmosomoides polygyrus]
135	NCBIprot	VDO71866.1	127	60873	2	2	2	2	0.15	unnamed protein product [Heligmosomoides polygyrus]
136	NCBIprot	VDO77857.1	126	101136	2	2	2	2	0.09	unnamed protein product [Heligmosomoides polygyrus]
137	NCBIprot	VDO90822.1	126	49353	1	1	1	1	0.09	unnamed protein product [Heligmosomoides polygyrus]
138	NCBIprot	VDO18432.1	125	63128	2	2	1	1	0.07	unnamed protein product [Heligmosomoides polygyrus]
139	NCBIprot	VDP23740.1	124	21222	2	2	2	2	0.48	unnamed protein product [Heligmosomoides polygyrus]
140	NCBIprot	VDP06569.1	124	100306	2	2	2	2	0.09	unnamed protein product [Heligmosomoides polygyrus]
141	NCBIprot	EYC06558.1	124	226675	2	2	2	2	0.04	hypothetical protein Y032_0075g958 [Ancylostoma ceylanicum]
142	NCBIprot	VDO67505.1	124	45935	3	3	3	3	0.32	unnamed protein product [Heligmosomoides polygyrus]
143	NCBIprot	VDP52991.1	122	15242	3	3	1	1	0.31	unnamed protein product [Heligmosomoides polygyrus]
144	NCBIprot	VDP02365.1	120	25108	1	1	1	1	0.18	unnamed protein product [Heligmosomoides polygyrus]
145	NCBIprot	VDP17249.1	119	8001	2	2	1	1	0.66	unnamed protein product [Heligmosomoides polygyrus]
146	NCBIprot	VDP59055.1	118	7671	2	2	1	1	0.56	unnamed protein product [Heligmosomoides polygyrus]
147	NCBIprot	VDP58529.1	117	16489	2	2	1	1	0.29	unnamed protein product [Heligmosomoides polygyrus]
148	NCBIprot	VDO86978.1	117	15740	2	2	2	2	0.69	unnamed protein product [Heligmosomoides polygyrus]
149	NCBIprot	VDP25719.1	117	53892	2	2	1	1	0.08	unnamed protein product [Heligmosomoides polygyrus]
150	NCBIprot	VDP14903.1	116	45960	2	2	1	1	0.1	unnamed protein product, partial [Heligmosomoides polygyrus]
151	NCBIprot	VDO18707.1	115	21470	2	2	1	1	0.22	unnamed protein product [Heligmosomoides polygyrus]
152	NCBIprot	AEP82933.1	113	50419	1	1	1	1	0.09	venom allergen/ancylostoma secreted protein-like 17 [Heligmosomoides polygyrus bakeri]
153	NCBIprot	VDO73987.1	113	81830	2	2	2	2	0.11	unnamed protein product [Heligmosomoides polygyrus]
154	NCBIprot	VDO77088.1	111	25156	1	1	1	1	0.18	unnamed protein product [Heligmosomoides polygyrus]
155	NCBIprot	VDO70436.1	110	43197	1	1	1	1	0.1	unnamed protein product [Heligmosomoides polygyrus]
156	NCBIprot	VDO88351.1	110	7713	2	2	1	1	0.69	unnamed protein product [Heligmosomoides polygyrus]
157	NCBIprot	VDP52646.1	108	11648	1	1	1	1	0.42	unnamed protein product [Heligmosomoides polygyrus]
158	NCBIprot	VDP13836.1	108	26814	2	2	1	1	0.17	unnamed protein product [Heligmosomoides polygyrus]
159	NCBIprot	VDP26818.1	106	63404	2	2	1	1	0.07	unnamed protein product [Heligmosomoides polygyrus]
160	NCBIprot	VDO78081.1	106	43105	2	2	1	1	0.1	unnamed protein product, partial [Heligmosomoides polygyrus]
161	NCBIprot	VDO19079.1	101	80516	2	2	2	2	0.11	unnamed protein product [Heligmosomoides polygyrus]
162	NCBIprot	VDP50510.1	101	14757	2	2	1	1	0.32	unnamed protein product [Heligmosomoides polygyrus]
163	NCBIprot	VDP08473.1	101	100982	2	2	2	2	0.09	unnamed protein product [Heligmosomoides polygyrus]
164	NCBIprot	VDO69337.1	101	37502	2	2	1	1	0.12	unnamed protein product [Heligmosomoides polygyrus]
165	NCBIprot	VDP10469.1	100	16233	2	2	1	1	0.29	unnamed protein product [Heligmosomoides polygyrus]
166	NCBIprot	VDO96846.1	100	14377	2	2	1	1	0.33	unnamed protein product [Heligmosomoides polygyrus]
167	NCBIprot	VDO80055.1	99	59414	2	2	2	2	0.15	unnamed protein product [Heligmosomoides polygyrus]
168	NCBIprot	VDO18733.1	99	18025	2	2	1	1	0.26	unnamed protein product [Heligmosomoides polygyrus]
169	NCBIprot	VDP20864.1	99	52214	2	2	1	1	0.08	unnamed protein product [Heligmosomoides polygyrus]
170	NCBIprot	VDP08625.1	98	10249	2	2	1	1	0.49	unnamed protein product [Heligmosomoides polygyrus]
171	NCBIprot	VDO70608.1	98	21095	2	2	2	2	0.49	unnamed protein product [Heligmosomoides polygyrus]
172	NCBIprot	VDO74022.1	97	29594	2	2	1	1	0.15	unnamed protein product [Heligmosomoides polygyrus]
173	NCBIprot	VDP56798.1	95	13650	2	2	1	1	0.35	unnamed protein product [Heligmosomoides polygyrus]
174	NCBIprot	EYC29505.1	95	117402	1	1	1	1	0.04	hypothetical protein Y032_0006g3009 [Ancylostoma ceylanicum]
175	NCBIprot	VDP54282.1	95	10759	1	1	1	1	0.46	unnamed protein product [Heligmosomoides polygyrus]
176	NCBIprot	VDP27241.1	94	17574	2	2	1	1	0.27	unnamed protein product [Heligmosomoides polygyrus]
177	NCBIprot	EYC12333.1	94	67800	1	1	1	1	0.06	hypothetical protein Y032_0047g1425 [Ancylostoma ceylanicum]
178	NCBIprot	VDP23576.1	94	14855	2	2	1	1	0.32	unnamed protein product [Heligmosomoides polygyrus]
179	NCBIprot	VDO71094.1	94	16408	2	2	1	1	0.41	unnamed protein product [Heligmosomoides polygyrus]
180	NCBIprot	VDP30418.1	93	17403	2	2	2	2	0.61	unnamed protein product [Heligmosomoides polygyrus]
181	NCBIprot	VDP13598.1	93	29501	2	2	2	2	0.33	unnamed protein product [Heligmosomoides polygyrus]
182	NCBIprot	VDO83904.1	92	15379	2	2	2	2	0.71	unnamed protein product [Heligmosomoides polygyrus]
183	NCBIprot	VDO83949.1	91	16171	2	2	1	1	0.29	unnamed protein product [Heligmosomoides polygyrus]
184	NCBIprot	VDO72841.1	91	20069	2	2	1	1	0.23	unnamed protein product [Heligmosomoides polygyrus]
185	NCBIprot	VDO60269.1	91	10792	2	2	1	1	0.46	unnamed protein product [Heligmosomoides polygyrus]
186	NCBIprot	VDO85502.1	90	23099	1	1	1	1	0.2	unnamed protein product [Heligmosomoides polygyrus]
187	NCBIprot	VDO82495.1	89	26336	1	1	1	1	0.17	unnamed protein product [Heligmosomoides polygyrus]
188	NCBIprot	VDP12509.1	89	20460	1	1	1	1	0.23	unnamed protein product [Heligmosomoides polygyrus]
189	NCBIprot	VDP05614.1	88	39273	1	1	1	1	0.11	unnamed protein product [Heligmosomoides polygyrus]
190	NCBIprot	VDP13741.1	88	35424	2	2	1	1	0.13	unnamed protein product [Heligmosomoides polygyrus]
191	NCBIprot	VDO99232.1	88	28009	1	1	1	1	0.16	unnamed protein product [Heligmosomoides polygyrus]
192	NCBIprot	VDP40996.1	86	17360	2	2	1	1	0.27	unnamed protein product [Heligmosomoides polygyrus]
193	NCBIprot	VDP11633.1	85	42497	2	2	2	2	0.22	unnamed protein product [Heligmosomoides polygyrus]
194	NCBIprot	AEP82915.1	84	50656	2	2	1	1	0.09	venom allergen/ancylostoma secreted protein-like 2 isoform 1 [Heligmosomoides polygyrus bakeri]
195	NCBIprot	KJH49339.1	80	40097	1	1	1	1	0.11	putative UV excision repair protein Rad23 [Dictyocaulus viviparus]
196	NCBIprot	VDP04833.1	80	42811	1	1	1	1	0.1	unnamed protein product [Heligmosomoides polygyrus]
197	NCBIprot	VDP33868.1	80	19398	1	1	1	1	0.24	unnamed protein product [Heligmosomoides polygyrus]
198	NCBIprot	VDO23058.1	78	165987	1	1	1	1	0.03	unnamed protein product [Haemonchus placei]
199	NCBIprot	VDP20111.1	77	16533	1	1	1	1	0.29	unnamed protein product [Heligmosomoides polygyrus]
200	NCBIprot	VDO74179.1	77	17567	1	1	1	1	0.27	unnamed protein product [Heligmosomoides polygyrus]
201	NCBIprot	VDL63974.1	77	39698	1	1	1	1	0.11	unnamed protein product [Nippostrongylus brasiliensis]
202	NCBIprot	VDO39207.1	77	47326	1	1	1	1	0.09	unnamed protein product [Haemonchus placei]
203	NCBIprot	VDO61186.1	76	10598	1	1	1	1	0.47	unnamed protein product [Heligmosomoides polygyrus]
204	NCBIprot	VDO97718.1	76	13069	1	1	1	1	0.37	unnamed protein product [Heligmosomoides polygyrus]
205	NCBIprot	VDP46353.1	76	39554	1	1	1	1	0.11	unnamed protein product [Heligmosomoides polygyrus]
206	NCBIprot	VDO90428.1	76	8777	1	1	1	1	0.59	unnamed protein product [Heligmosomoides polygyrus]
207	NCBIprot	VDP11081.1	75	36130	1	1	1	1	0.1	unnamed protein product [Heligmosomoides polygyrus]
208	NCBIprot	PIO59540.1	75	27534	1	1	1	1	0.16	PurA ssDNA and RNA-binding protein [Teladorsagia circumcincta]
209	NCBIprot	VDO82479.1	75	12939	1	1	1	1	0.37	unnamed protein product [Heligmosomoides polygyrus]
210	NCBIprot	VDO18808.1	74	37249	1	1	1	1	0.12	unnamed protein product [Heligmosomoides polygyrus]
211	NCBIprot	VDO98233.1	73	65401	1	1	1	1	0.07	unnamed protein product [Heligmosomoides polygyrus]
212	NCBIprot	VDO98025.1	72	16277	1	1	1	1	0.29	unnamed protein product [Heligmosomoides polygyrus]
213	NCBIprot	VDO80683.1	72	22202	1	1	1	1	0.21	unnamed protein product [Heligmosomoides polygyrus]
214	NCBIprot	VDP51096.1	71	22503	1	1	1	1	0.2	unnamed protein product [Heligmosomoides polygyrus]
215	NCBIprot	AEP82920.1	71	53317	1	1	1	1	0.08	venom allergen/ancylostoma secreted protein-like 5 [Heligmosomoides polygyrus bakeri]
216	NCBIprot	VDO83708.1	71	29797	1	1	1	1	0.15	unnamed protein product [Heligmosomoides polygyrus]
217	NCBIprot	VDO18736.1	70	20643	1	1	1	1	0.22	unnamed protein product [Heligmosomoides polygyrus]
218	NCBIprot	VDL71784.1	70	45299	1	1	1	1	0.1	unnamed protein product [Nippostrongylus brasiliensis]

## Sheet: HpC male
M	DB	Accession	Score	Mass	Matches	Match(sig)	Sequences	Seq(sig)	emPAI	Description
1	NCBIprot	VDO18590.1	7810	17464	148	148	5	5	2.29	unnamed protein product [Heligmosomoides polygyrus]
2	NCBIprot	VDP40996.1	439	17360	8	8	3	3	1.05	unnamed protein product [Heligmosomoides polygyrus]
3	NCBIprot	VDP01684.1	7583	19791	107	107	4	4	1.32	unnamed protein product [Heligmosomoides polygyrus]
4	NCBIprot	VDP00118.1	6276	19808	95	95	4	4	1.32	unnamed protein product [Heligmosomoides polygyrus]
5	NCBIprot	VDP28302.1	5892	20109	86	86	4	4	1.29	unnamed protein product [Heligmosomoides polygyrus]
6	NCBIprot	VDO78543.1	7548	19925	140	140	5	5	1.84	unnamed protein product [Heligmosomoides polygyrus]
7	NCBIprot	CCC54336.1	7388	19919	138	138	5	5	1.85	myoglobin-1 [Heligmosomoides polygyrus bakeri]
8	NCBIprot	VDP58032.1	6811	19922	169	169	8	8	5.6	unnamed protein product [Heligmosomoides polygyrus]
9	NCBIprot	VDO82447.1	5479	188539	124	124	38	38	2.01	unnamed protein product [Heligmosomoides polygyrus]
10	NCBIprot	VDO67369.1	3869	59917	80	80	9	9	1.02	unnamed protein product [Heligmosomoides polygyrus]
11	NCBIprot	VDP02182.1	2938	40903	37	37	8	8	1.28	unnamed protein product [Heligmosomoides polygyrus]
12	NCBIprot	VDO74415.1	2679	16983	56	56	4	4	1.66	unnamed protein product [Heligmosomoides polygyrus]
13	NCBIprot	VDP39696.1	2505	19631	41	41	5	5	1.89	unnamed protein product [Heligmosomoides polygyrus]
14	NCBIprot	VDP14599.1	2366	43784	46	46	10	10	3.24	unnamed protein product [Heligmosomoides polygyrus]
15	NCBIprot	PAV60328.1	385	46895	7	7	2	2	0.2	hypothetical protein WR25_15437 [Diploscapter pachys]
16	NCBIprot	CAL30086.1	1944	47170	41	41	13	13	2.82	calreticulin precursor [Heligmosomoides polygyrus]
17	NCBIprot	VDP43395.1	1906	15446	25	25	2	2	1.93	unnamed protein product [Heligmosomoides polygyrus]
18	NCBIprot	AEP82913.1	1800	48632	34	34	5	5	1	venom allergen/ancylostoma secreted protein-like 1 isoform 3 [Heligmosomoides polygyrus bakeri]
19	NCBIprot	VDO61752.1	1732	43626	29	29	6	6	0.97	unnamed protein product [Heligmosomoides polygyrus]
20	NCBIprot	VDO61759.1	1611	48302	27	27	6	6	1.19	unnamed protein product [Heligmosomoides polygyrus]
21	NCBIprot	VDO61754.1	1584	47385	25	25	5	5	0.7	unnamed protein product [Heligmosomoides polygyrus]
22	NCBIprot	AEP82912.1	1487	49455	29	29	6	6	1.15	venom allergen/ancylostoma secreted protein-like 1 isoform 2 [Heligmosomoides polygyrus bakeri]
23	NCBIprot	AEP82911.1	1139	49739	20	20	5	5	0.97	venom allergen/ancylostoma secreted protein-like 1 isoform 1 [Heligmosomoides polygyrus bakeri]
24	NCBIprot	VDO61762.1	718	48550	12	12	4	4	0.68	unnamed protein product [Heligmosomoides polygyrus]
25	NCBIprot	AEP82914.1	645	48840	10	10	3	3	0.41	venom allergen/ancylostoma secreted protein-like 1 isoform 4 [Heligmosomoides polygyrus bakeri]
26	NCBIprot	VDO82098.1	515	42947	12	12	2	2	0.34	unnamed protein product [Heligmosomoides polygyrus]
27	NCBIprot	VDP11345.1	1726	49025	33	33	12	12	2.63	unnamed protein product [Heligmosomoides polygyrus]
28	NCBIprot	VDO60395.1	1472	172487	25	25	12	12	0.41	unnamed protein product [Heligmosomoides polygyrus]
29	NCBIprot	AAK57805.1	1292	19494	30	30	8	8	5.81	putative retinol-binding protein [Heligmosomoides polygyrus]
30	NCBIprot	VDO19149.1	1265	51113	14	14	7	7	0.78	unnamed protein product [Heligmosomoides polygyrus]
31	NCBIprot	VDL71588.1	1257	50557	21	21	11	11	1.5	unnamed protein product [Nippostrongylus brasiliensis]
32	NCBIprot	AAQ01172.1	200	20652	5	5	3	3	0.83	beta tubulin, partial [Necator americanus]
33	NCBIprot	VDO67449.1	1257	20497	19	19	4	4	1.76	unnamed protein product [Heligmosomoides polygyrus]
34	NCBIprot	KJH42310.1	177	23290	3	3	2	2	0.43	putative nucleoside diphosphate kinase [Dictyocaulus viviparus]
35	NCBIprot	AEP82918.1	1186	52631	25	25	10	10	1.62	venom allergen/ancylostoma secreted protein-like 3 isoform 1 [Heligmosomoides polygyrus bakeri]
36	NCBIprot	VDL71470.1	1136	36286	18	18	5	5	1.25	unnamed protein product [Nippostrongylus brasiliensis]
37	NCBIprot	VDO71438.1	1100	31635	18	18	6	6	1.53	unnamed protein product [Heligmosomoides polygyrus]
38	NCBIprot	VDO88332.1	1116	232049	21	21	15	15	0.32	unnamed protein product [Heligmosomoides polygyrus]
39	NCBIprot	VDO40153.1	1127	227045	21	21	14	14	0.32	unnamed protein product [Haemonchus placei]
40	NCBIprot	VDO18564.1	1096	56758	21	21	7	7	0.81	unnamed protein product [Heligmosomoides polygyrus]
41	NCBIprot	AEF32257.1	1074	64376	23	23	8	8	0.93	acetylcholinesterase-1 [Heligmosomoides polygyrus bakeri]
42	NCBIprot	VDO62421.1	1003	22150	18	18	4	4	2.09	unnamed protein product [Heligmosomoides polygyrus]
43	NCBIprot	VDO97327.1	977	28350	17	17	5	5	1.1	unnamed protein product [Heligmosomoides polygyrus]
44	NCBIprot	VDP21838.1	963	16603	12	12	4	4	1.71	unnamed protein product [Heligmosomoides polygyrus]
45	NCBIprot	VDP14866.1	948	36808	17	17	6	6	0.98	unnamed protein product [Heligmosomoides polygyrus]
46	NCBIprot	VDO65155.1	865	14371	11	11	6	6	4.65	unnamed protein product [Heligmosomoides polygyrus]
47	NCBIprot	VDO98683.1	844	15210	12	12	3	3	1.26	unnamed protein product [Heligmosomoides polygyrus]
48	NCBIprot	VDO69337.1	837	37502	18	18	8	8	1.45	unnamed protein product [Heligmosomoides polygyrus]
49	NCBIprot	VDO83652.1	819	201981	15	15	10	10	0.23	unnamed protein product [Heligmosomoides polygyrus]
50	NCBIprot	CDJ97533.1	224	160599	4	4	3	3	0.08	EGF and von Willebrand factor and SEA domain containing protein [Haemonchus contortus]
51	NCBIprot	VDO67505.1	803	45935	17	17	5	5	0.73	unnamed protein product [Heligmosomoides polygyrus]
52	NCBIprot	VDO96047.1	800	78658	13	13	7	7	0.46	unnamed protein product [Heligmosomoides polygyrus]
53	NCBIprot	VDP12526.1	796	24534	14	14	6	6	1.78	unnamed protein product [Heligmosomoides polygyrus]
54	NCBIprot	VDP12275.1	791	17408	11	11	2	2	0.61	unnamed protein product [Heligmosomoides polygyrus]
55	NCBIprot	VDO73987.1	752	81830	16	16	10	10	0.68	unnamed protein product [Heligmosomoides polygyrus]
56	NCBIprot	VDO90610.1	742	33017	16	16	5	5	0.89	unnamed protein product [Heligmosomoides polygyrus]
57	NCBIprot	VDO18672.1	722	14849	9	9	3	3	2.04	unnamed protein product [Heligmosomoides polygyrus]
58	NCBIprot	AEP27180.1	711	39227	11	11	6	6	0.78	apyrase-2 [Heligmosomoides polygyrus bakeri]
59	NCBIprot	AEP82926.1	698	50117	15	15	5	5	0.8	venom allergen/ancylostoma secreted protein-like 9 [Heligmosomoides polygyrus bakeri]
60	NCBIprot	VDO29506.1	684	25164	14	14	5	5	1.71	unnamed protein product [Heligmosomoides polygyrus]
61	NCBIprot	AEP82922.1	518	26752	11	11	5	5	1.56	venom allergen/ancylostoma secreted protein-like 7 isoform 1 [Heligmosomoides polygyrus bakeri]
62	NCBIprot	AEP82923.1	376	26799	8	8	4	4	0.87	venom allergen/ancylostoma secreted protein-like 7 isoform 2 [Heligmosomoides polygyrus bakeri]
63	NCBIprot	VDP16296.1	278	26046	7	7	3	3	0.62	unnamed protein product [Heligmosomoides polygyrus]
64	NCBIprot	AEP82924.1	158	26896	3	3	2	2	0.37	venom allergen/ancylostoma secreted protein-like 7 isoform 3 [Heligmosomoides polygyrus bakeri]
65	NCBIprot	CCC54337.1	678	14658	11	11	5	5	4.44	transthyretin-related-1 [Heligmosomoides polygyrus bakeri]
66	NCBIprot	VDP11935.1	663	41532	14	14	4	4	0.65	unnamed protein product [Heligmosomoides polygyrus]
67	NCBIprot	P90689.1	651	41913	13	13	3	3	0.49	RecName: Full=Actin
68	NCBIprot	PAV68437.1	337	42095	7	7	3	3	0.49	hypothetical protein WR25_09771 [Diploscapter pachys]
69	NCBIprot	VDP00752.1	656	104684	10	10	7	7	0.33	unnamed protein product [Heligmosomoides polygyrus]
70	NCBIprot	VDO80042.1	643	14944	17	17	4	4	2.02	unnamed protein product [Heligmosomoides polygyrus]
71	NCBIprot	VDO18808.1	640	37249	16	16	4	4	0.57	unnamed protein product [Heligmosomoides polygyrus]
72	NCBIprot	VDO19012.1	612	22026	11	11	4	4	1.14	unnamed protein product [Heligmosomoides polygyrus]
73	NCBIprot	VDP13741.1	608	35424	11	11	3	3	0.81	unnamed protein product [Heligmosomoides polygyrus]
74	NCBIprot	VDP18767.1	586	62041	10	10	7	7	0.61	unnamed protein product [Heligmosomoides polygyrus]
75	NCBIprot	VDO81416.1	582	70294	11	11	6	6	0.42	unnamed protein product [Heligmosomoides polygyrus]
76	NCBIprot	VDO71113.1	482	79360	10	10	7	7	0.45	unnamed protein product [Heligmosomoides polygyrus]
77	NCBIprot	VDP20388.1	574	51344	8	8	4	4	0.39	unnamed protein product [Heligmosomoides polygyrus]
78	NCBIprot	VDL71204.1	569	11466	9	9	1	1	0.43	unnamed protein product [Nippostrongylus brasiliensis]
79	NCBIprot	VDO70471.1	563	20696	9	9	5	5	2.36	unnamed protein product [Heligmosomoides polygyrus]
80	NCBIprot	VDO65139.1	563	68590	8	8	4	4	0.28	unnamed protein product [Heligmosomoides polygyrus]
81	NCBIprot	VDP02365.1	557	25108	7	7	2	2	0.65	unnamed protein product [Heligmosomoides polygyrus]
82	NCBIprot	ABV44405.1	552	33130	9	9	5	5	0.89	tropomyosin [Heligmosomoides polygyrus]
83	NCBIprot	VDO68258.1	201	53024	4	4	3	3	0.2	unnamed protein product [Heligmosomoides polygyrus]
84	NCBIprot	VDO98682.1	552	16509	11	11	2	2	0.65	unnamed protein product [Heligmosomoides polygyrus]
85	NCBIprot	VDO67081.1	548	69525	11	11	5	5	0.36	unnamed protein product [Heligmosomoides polygyrus]
86	NCBIprot	AGA95986.1	546	15803	9	9	4	4	2.72	cysteine protease inhibitor [Heligmosomoides polygyrus]
87	NCBIprot	VDP19710.1	545	24680	9	9	4	4	0.97	unnamed protein product [Heligmosomoides polygyrus]
88	NCBIprot	VDO78610.1	545	14438	12	12	2	2	0.77	unnamed protein product [Heligmosomoides polygyrus]
89	NCBIprot	VDP45435.1	526	21977	13	13	5	5	1.58	unnamed protein product [Heligmosomoides polygyrus]
90	NCBIprot	VDO61494.1	524	51079	10	10	5	5	0.51	unnamed protein product [Heligmosomoides polygyrus]
91	NCBIprot	EYC05585.1	354	38796	7	7	3	3	0.38	hypothetical protein Y032_0081g1462 [Ancylostoma ceylanicum]
92	NCBIprot	VDO67980.1	523	23084	8	8	3	3	1.42	unnamed protein product [Heligmosomoides polygyrus]
93	NCBIprot	VDO79671.1	517	50238	7	7	3	3	0.14	unnamed protein product [Heligmosomoides polygyrus]
94	NCBIprot	VDP04976.1	514	88538	9	9	5	5	0.4	unnamed protein product [Heligmosomoides polygyrus]
95	NCBIprot	VDO81910.1	502	20464	6	6	2	2	0.5	unnamed protein product, partial [Heligmosomoides polygyrus]
96	NCBIprot	VDO96048.1	495	60139	8	8	5	5	0.42	unnamed protein product [Heligmosomoides polygyrus]
97	NCBIprot	VDO90700.1	492	69751	10	10	4	4	0.27	unnamed protein product [Heligmosomoides polygyrus]
98	NCBIprot	VDO62354.1	491	22261	7	7	4	4	1.11	unnamed protein product [Heligmosomoides polygyrus]
99	NCBIprot	VDP30953.1	486	45794	9	9	4	4	0.58	unnamed protein product [Heligmosomoides polygyrus]
100	NCBIprot	EYB93238.1	370	143530	6	6	2	2	0.09	hypothetical protein Y032_0184g969 [Ancylostoma ceylanicum]
101	NCBIprot	VDP08997.1	485	11266	7	7	1	1	0.44	unnamed protein product [Heligmosomoides polygyrus]
102	NCBIprot	VDO83947.1	481	16002	12	12	4	4	2.66	unnamed protein product [Heligmosomoides polygyrus]
103	NCBIprot	VDO83943.1	420	16775	9	9	5	5	3.42	unnamed protein product [Heligmosomoides polygyrus]
104	NCBIprot	CCC54335.1	187	17250	5	5	3	3	1.06	novel secreted protein 16 [Heligmosomoides polygyrus bakeri]
105	NCBIprot	VDL71784.1	478	45299	6	6	1	1	0.1	unnamed protein product [Nippostrongylus brasiliensis]
106	NCBIprot	VDP23523.1	473	84803	6	6	3	3	0.16	unnamed protein product [Heligmosomoides polygyrus]
107	NCBIprot	VDO85500.1	471	23374	7	7	4	4	1.04	unnamed protein product [Heligmosomoides polygyrus]
108	NCBIprot	VDO86978.1	463	15740	9	9	3	3	1.86	unnamed protein product [Heligmosomoides polygyrus]
109	NCBIprot	CCC54339.1	461	26624	8	8	4	4	1.57	lysozyme-1 [Heligmosomoides polygyrus bakeri]
110	NCBIprot	VDO84150.1	458	95194	10	10	5	5	0.25	unnamed protein product [Heligmosomoides polygyrus]
111	NCBIprot	VDP43470.1	438	64193	9	9	5	5	0.39	unnamed protein product [Heligmosomoides polygyrus]
112	NCBIprot	VDP19903.1	437	44832	8	8	7	7	0.93	unnamed protein product [Heligmosomoides polygyrus]
113	NCBIprot	VDP13836.1	432	26814	7	7	3	3	0.6	unnamed protein product [Heligmosomoides polygyrus]
114	NCBIprot	VDO89063.1	395	26371	7	7	4	4	0.88	unnamed protein product [Heligmosomoides polygyrus]
115	NCBIprot	VDO18733.1	419	18025	11	11	2	2	1.52	unnamed protein product [Heligmosomoides polygyrus]
116	NCBIprot	VDP08473.1	408	100982	6	6	5	5	0.23	unnamed protein product [Heligmosomoides polygyrus]
117	NCBIprot	VDO95545.1	407	22819	8	8	4	4	1.08	unnamed protein product [Heligmosomoides polygyrus]
118	NCBIprot	AEP82915.1	406	50656	8	8	3	3	0.4	venom allergen/ancylostoma secreted protein-like 2 isoform 1 [Heligmosomoides polygyrus bakeri]
119	NCBIprot	VDO89546.1	403	22788	5	5	1	1	0.2	unnamed protein product, partial [Heligmosomoides polygyrus]
120	NCBIprot	VDO98422.1	402	10148	6	6	2	2	1.25	unnamed protein product [Heligmosomoides polygyrus]
121	NCBIprot	VDP36834.1	400	63112	5	5	4	4	0.31	unnamed protein product [Heligmosomoides polygyrus]
122	NCBIprot	VDO74487.1	399	25084	5	5	2	2	0.4	unnamed protein product [Heligmosomoides polygyrus]
123	NCBIprot	VDO70353.1	395	17138	4	4	2	2	0.63	unnamed protein product [Heligmosomoides polygyrus]
124	NCBIprot	KJH42977.1	265	26213	3	3	2	2	0.38	cold-shock DNA-binding domain protein [Dictyocaulus viviparus]
125	NCBIprot	VDP52991.1	383	15242	10	10	3	3	1.26	unnamed protein product [Heligmosomoides polygyrus]
126	NCBIprot	VDO96639.1	382	16584	5	5	3	3	1.12	unnamed protein product [Heligmosomoides polygyrus]
127	NCBIprot	VDP03221.1	373	16768	8	8	2	2	0.64	unnamed protein product [Heligmosomoides polygyrus]
128	NCBIprot	VDO80044.1	372	14812	7	7	2	2	1.32	unnamed protein product [Heligmosomoides polygyrus]
129	NCBIprot	VDO70608.1	371	21095	6	6	3	3	1.12	unnamed protein product [Heligmosomoides polygyrus]
130	NCBIprot	VDP03367.1	364	40020	6	6	3	3	0.52	unnamed protein product [Heligmosomoides polygyrus]
131	NCBIprot	VDO97165.1	358	42369	7	7	3	3	0.35	unnamed protein product [Heligmosomoides polygyrus]
132	NCBIprot	2ON5_A	354	23664	7	7	1	1	0.2	Chain A, Na Glutathione S-transferase 2 [Necator americanus]
133	NCBIprot	VDO19201.1	352	33156	6	6	4	4	0.66	unnamed protein product [Heligmosomoides polygyrus]
134	NCBIprot	KJH44524.1	167	37353	2	2	2	2	0.25	fructose-1,6-bisphosphatase [Dictyocaulus viviparus]
135	NCBIprot	VDO18942.1	351	16776	8	8	3	3	1.1	unnamed protein product [Heligmosomoides polygyrus]
136	NCBIprot	VDO18736.1	349	20643	5	5	2	2	0.5	unnamed protein product [Heligmosomoides polygyrus]
137	NCBIprot	AEF32258.1	348	64211	9	9	6	6	0.48	acetylcholinesterase-2 [Heligmosomoides polygyrus bakeri]
138	NCBIprot	VDP44032.1	339	82623	6	6	4	4	0.23	unnamed protein product [Heligmosomoides polygyrus]
139	NCBIprot	VDO94720.1	336	158819	7	7	4	4	0.11	unnamed protein product [Heligmosomoides polygyrus]
140	NCBIprot	VDO73253.1	332	17203	5	5	2	2	0.62	unnamed protein product [Heligmosomoides polygyrus]
141	NCBIprot	VDP47051.1	331	15299	7	7	4	4	1.58	unnamed protein product, partial [Heligmosomoides polygyrus]
142	NCBIprot	VDO62073.1	327	55510	6	6	3	3	0.32	unnamed protein product [Heligmosomoides polygyrus]
143	NCBIprot	VDP30418.1	321	17403	8	8	3	3	1.04	unnamed protein product [Heligmosomoides polygyrus]
144	NCBIprot	VDP30416.1	302	17460	6	6	3	3	1.04	unnamed protein product [Heligmosomoides polygyrus]
145	NCBIprot	VDP05446.1	315	81762	5	5	3	3	0.17	unnamed protein product [Heligmosomoides polygyrus]
146	NCBIprot	VDL64839.1	311	47992	5	5	4	4	0.42	unnamed protein product [Nippostrongylus brasiliensis]
147	NCBIprot	VDP10487.1	310	31877	5	5	3	3	0.48	unnamed protein product [Heligmosomoides polygyrus]
148	NCBIprot	VDO23058.1	305	165987	6	6	4	4	0.11	unnamed protein product [Haemonchus placei]
149	NCBIprot	VDO18324.1	205	47891	3	3	2	2	0.19	unnamed protein product [Heligmosomoides polygyrus]
150	NCBIprot	VDP08625.1	303	10249	6	6	1	1	1.23	unnamed protein product [Heligmosomoides polygyrus]
151	NCBIprot	VDO99846.1	302	130825	8	8	4	4	0.14	unnamed protein product [Heligmosomoides polygyrus]
152	NCBIprot	VDO19079.1	302	80516	6	6	4	4	0.23	unnamed protein product [Heligmosomoides polygyrus]
153	NCBIprot	VDO60768.1	298	16745	7	7	2	2	0.64	unnamed protein product [Heligmosomoides polygyrus]
154	NCBIprot	VDO71866.1	296	60873	5	5	4	4	0.32	unnamed protein product [Heligmosomoides polygyrus]
155	NCBIprot	VDP06474.1	295	32282	6	6	4	4	0.68	unnamed protein product [Heligmosomoides polygyrus]
156	NCBIprot	VDP03929.1	294	57393	5	5	2	2	0.16	unnamed protein product [Heligmosomoides polygyrus]
157	NCBIprot	VDP14741.1	293	16314	7	7	2	2	1.14	unnamed protein product [Heligmosomoides polygyrus]
158	NCBIprot	CCC54334.1	292	17993	3	3	1	1	0.26	novel secreted protein 4 [Heligmosomoides polygyrus bakeri]
159	NCBIprot	VDO83904.1	291	15379	6	6	2	2	0.71	unnamed protein product [Heligmosomoides polygyrus]
160	NCBIprot	VDO93921.1	284	11729	6	6	1	1	1.01	unnamed protein product [Heligmosomoides polygyrus]
161	NCBIprot	VDO76644.1	280	71068	4	4	3	3	0.2	unnamed protein product [Heligmosomoides polygyrus]
162	NCBIprot	VDP10855.1	280	35600	5	5	2	2	0.42	unnamed protein product [Heligmosomoides polygyrus]
163	NCBIprot	VDO67327.1	278	117480	4	4	2	2	0.07	unnamed protein product [Heligmosomoides polygyrus]
164	NCBIprot	VDL74789.1	274	70432	5	5	2	2	0.13	unnamed protein product [Nippostrongylus brasiliensis]
165	NCBIprot	VDO76488.1	271	30054	4	4	2	2	0.32	unnamed protein product [Heligmosomoides polygyrus]
166	NCBIprot	EYC12333.1	269	67800	4	4	2	2	0.13	hypothetical protein Y032_0047g1425 [Ancylostoma ceylanicum]
167	NCBIprot	VDO18445.1	268	19898	7	7	4	4	1.31	unnamed protein product [Heligmosomoides polygyrus]
168	NCBIprot	VDO20176.1	264	12999	3	3	3	3	1.59	unnamed protein product [Heligmosomoides polygyrus]
169	NCBIprot	KJH49730.1	263	16090	7	7	1	1	0.29	antioxidant, AhpC/TSA family [Dictyocaulus viviparus]
170	NCBIprot	VDP16736.1	262	21338	5	5	2	2	0.48	unnamed protein product [Heligmosomoides polygyrus]
171	NCBIprot	VDO26071.1	261	14858	3	3	1	1	0.32	unnamed protein product [Heligmosomoides polygyrus]
172	NCBIprot	VDO61191.1	259	21197	6	6	1	1	0.22	unnamed protein product [Heligmosomoides polygyrus]
173	NCBIprot	VDP17934.1	257	43769	7	7	4	4	0.47	unnamed protein product [Heligmosomoides polygyrus]
174	NCBIprot	VDP08615.1	257	10065	3	3	2	2	1.25	unnamed protein product [Heligmosomoides polygyrus]
175	NCBIprot	VDP25719.1	256	53892	3	3	1	1	0.08	unnamed protein product [Heligmosomoides polygyrus]
176	NCBIprot	VDO85861.1	255	8930	6	6	2	2	1.5	unnamed protein product [Heligmosomoides polygyrus]
177	NCBIprot	VDO82349.1	254	35742	4	4	3	3	0.42	unnamed protein product [Heligmosomoides polygyrus]
178	NCBIprot	VDO71094.1	249	16408	6	6	2	2	1	unnamed protein product [Heligmosomoides polygyrus]
179	NCBIprot	VDO67854.1	246	11725	5	5	1	1	0.42	unnamed protein product [Heligmosomoides polygyrus]
180	NCBIprot	VDO90910.1	245	18543	3	3	1	1	0.25	unnamed protein product [Heligmosomoides polygyrus]
181	NCBIprot	VDP22311.1	245	20744	4	4	3	3	0.83	unnamed protein product [Heligmosomoides polygyrus]
182	NCBIprot	VDP28045.1	243	45904	3	3	3	3	0.32	unnamed protein product, partial [Heligmosomoides polygyrus]
183	NCBIprot	VDO90822.1	241	49353	3	3	3	3	0.29	unnamed protein product [Heligmosomoides polygyrus]
184	NCBIprot	VDO80055.1	241	59414	4	4	3	3	0.24	unnamed protein product [Heligmosomoides polygyrus]
185	NCBIprot	VDO72153.1	234	90883	4	4	4	4	0.19	unnamed protein product [Heligmosomoides polygyrus]
186	NCBIprot	VDO85208.1	228	28219	3	3	2	2	0.35	unnamed protein product [Heligmosomoides polygyrus]
187	NCBIprot	VDP05614.1	226	39273	3	3	2	2	0.24	unnamed protein product [Heligmosomoides polygyrus]
188	NCBIprot	VDO68419.1	222	45897	4	4	2	2	0.2	unnamed protein product [Heligmosomoides polygyrus]
189	NCBIprot	VDO59867.1	221	36724	4	4	3	3	0.41	unnamed protein product [Heligmosomoides polygyrus]
190	NCBIprot	VDP39674.1	221	40904	4	4	2	2	0.23	unnamed protein product [Heligmosomoides polygyrus]
191	NCBIprot	AEP82921.1	219	48065	3	3	2	2	0.19	venom allergen/ancylostoma secreted protein-like 6 [Heligmosomoides polygyrus bakeri]
192	NCBIprot	VDO19057.1	218	71140	3	3	3	3	0.19	unnamed protein product, partial [Heligmosomoides polygyrus]
193	NCBIprot	VDO90415.1	209	17289	5	5	1	1	0.62	unnamed protein product [Heligmosomoides polygyrus]
194	NCBIprot	VDO80489.1	209	48171	4	4	3	3	0.3	unnamed protein product, partial [Heligmosomoides polygyrus]
195	NCBIprot	VDO72841.1	209	20069	3	3	2	2	0.51	unnamed protein product [Heligmosomoides polygyrus]
196	NCBIprot	VDO61101.1	207	38289	6	6	3	3	0.55	unnamed protein product [Heligmosomoides polygyrus]
197	NCBIprot	VDP36995.1	202	42541	5	5	3	3	1.94	unnamed protein product [Heligmosomoides polygyrus]
198	NCBIprot	VDO74656.1	202	429392	4	4	4	4	0.04	unnamed protein product [Heligmosomoides polygyrus]
199	NCBIprot	VDO99034.1	202	15333	5	5	2	2	0.72	unnamed protein product [Heligmosomoides polygyrus]
200	NCBIprot	KJH43834.1	202	18655	3	3	3	3	0.95	EF hand [Dictyocaulus viviparus]
201	NCBIprot	VDO99970.1	197	26715	4	4	2	2	0.37	unnamed protein product [Heligmosomoides polygyrus]
202	NCBIprot	VDO88728.1	197	16629	3	3	1	1	0.23	unnamed protein product [Heligmosomoides polygyrus
203	NCBIprot	PAV57160.1	197	15895	4	4	1	1	0.3	hypothetical protein WR25_26173 [Diploscapter pachys]
204	NCBIprot	VDO78081.1	197	43105	3	3	1	1	0.1	unnamed protein product, partial [Heligmosomoides polygyrus]
205	NCBIprot	VDO91232.1	194	116234	4	4	3	3	0.12	unnamed protein product [Heligmosomoides polygyrus]
206	NCBIprot	VDO66967.1	194	36868	2	2	1	1	0.12	unnamed protein product [Heligmosomoides polygyrus]
207	NCBIprot	VDO49575.1	194	82041	3	3	2	2	0.11	unnamed protein product [Haemonchus placei]
208	NCBIprot	VDP59055.1	191	7671	3	3	2	2	1.87	unnamed protein product [Heligmosomoides polygyrus]
209	NCBIprot	VDO92415.1	190	13583	3	3	1	1	0.36	unnamed protein product [Heligmosomoides polygyrus]
210	NCBIprot	VDP46547.1	190	21769	5	5	4	4	1.15	unnamed protein product [Heligmosomoides polygyrus]
211	NCBIprot	VDM58695.1	188	11271	4	4	1	1	0.44	unnamed protein product [Angiostrongylus costaricensis]
212	NCBIprot	VDP12847.1	187	30244	5	5	1	1	0.15	unnamed protein product [Heligmosomoides polygyrus]
213	NCBIprot	VDP34397.1	186	15439	4	4	2	2	1.24	unnamed protein product [Heligmosomoides polygyrus]
214	NCBIprot	VDO70044.1	184	325484	3	3	3	3	0.04	unnamed protein product [Heligmosomoides polygyrus]
215	NCBIprot	VDO77891.1	184	35090	2	2	1	1	0.13	unnamed protein product [Heligmosomoides polygyrus]
216	NCBIprot	VDO22880.1	184	30644	5	5	2	2	0.51	unnamed protein product [Haemonchus placei]
217	NCBIprot	VDN04623.1	136	37380	4	4	2	2	0.4	unnamed protein product [Thelazia callipaeda]
218	NCBIprot	VDP44324.1	183	27237	3	3	2	2	0.23	unnamed protein product [Heligmosomoides polygyrus]
219	NCBIprot	VDP12509.1	182	20460	2	2	1	1	0.23	unnamed protein product [Heligmosomoides polygyrus]
220	NCBIprot	VDO84109.1	181	27984	3	3	2	2	0.35	unnamed protein product [Heligmosomoides polygyrus]
221	NCBIprot	VDO80877.1	181	23510	4	4	2	2	0.43	unnamed protein product [Heligmosomoides polygyrus]
222	NCBIprot	VDO61187.1	178	47355	4	4	3	3	0.31	unnamed protein product [Heligmosomoides polygyrus]
223	NCBIprot	VDP24346.1	84	41611	2	2	2	2	0.22	unnamed protein product [Heligmosomoides polygyrus]
224	NCBIprot	VDP14771.1	177	43273	4	4	3	3	0.34	unnamed protein product [Heligmosomoides polygyrus]
225	NCBIprot	VDO89714.1	177	17579	4	4	2	2	0.43	unnamed protein product [Heligmosomoides polygyrus]
226	NCBIprot	VDP02863.1	176	33886	2	2	1	1	0.13	unnamed protein product [Heligmosomoides polygyrus]
227	NCBIprot	VDP55966.1	176	50813	3	3	2	2	0.17	unnamed protein product [Heligmosomoides polygyrus]
228	NCBIprot	CDJ96833.1	175	22125	2	2	1	1	0.21	RHO protein GDP dissociation inhibitor domain containing protein [Haemonchus contortus]
229	NCBIprot	VDP06416.1	175	80022	3	3	2	2	0.11	unnamed protein product, partial [Heligmosomoides polygyrus]
230	NCBIprot	VDO60064.1	173	33912	3	3	2	2	0.28	unnamed protein product [Heligmosomoides polygyrus]
231	NCBIprot	VDO40663.1	173	7725	3	3	1	1	0.68	unnamed protein product [Heligmosomoides polygyrus]
232	NCBIprot	VDP07064.1	173	28115	3	3	1	1	0.16	unnamed protein product [Heligmosomoides polygyrus]
233	NCBIprot	VDP03164.1	171	26533	3	3	1	1	0.37	unnamed protein product [Heligmosomoides polygyrus]
234	NCBIprot	VDP01237.1	171	18957	2	2	1	1	0.25	unnamed protein product [Heligmosomoides polygyrus]
235	NCBIprot	KIH52150.1	169	14457	2	2	1	1	0.33	Transthyretin-like family protein, partial [Ancylostoma duodenale]
236	NCBIprot	KJH41561.1	167	10443	1	1	1	1	0.48	dynein light chain type 1 [Dictyocaulus viviparus]
237	NCBIprot	VDP07199.1	164	29105	4	4	3	3	0.78	unnamed protein product [Heligmosomoides polygyrus]
238	NCBIprot	VDN30007.1	162	79612	3	3	2	2	0.11	unnamed protein product [Gongylonema pulchrum]
239	NCBIprot	KJH44830.1	161	9621	2	2	1	1	0.53	acyl CoA binding protein [Dictyocaulus viviparus]
240	NCBIprot	VDP38726.1	160	57487	3	3	3	3	0.25	unnamed protein product [Heligmosomoides polygyrus]
241	NCBIprot	VDO97718.1	159	13069	2	2	1	1	0.37	unnamed protein product [Heligmosomoides polygyrus]
242	NCBIprot	CDJ84812.1	159	31581	4	4	2	2	0.3	Like-Sm ribonucleoprotein and Macrophage migration inhibitory factor domain containing protein [Haemonchus contortus]
243	NCBIprot	VDO23489.1	158	32634	3	3	1	1	0.14	unnamed protein product [Haemonchus placei]
244	NCBIprot	VDO98144.1	157	71612	2	2	1	1	0.06	unnamed protein product [Heligmosomoides polygyrus]
245	NCBIprot	VDO95305.1	157	31662	4	4	3	3	0.49	unnamed protein product [Heligmosomoides polygyrus]
246	NCBIprot	VDO91638.1	157	20840	3	3	2	2	0.49	unnamed protein product [Heligmosomoides polygyrus]
247	NCBIprot	VDO84240.1	156	36575	2	2	1	1	0.11	unnamed protein product [Heligmosomoides polygyrus]
248	NCBIprot	VDP41815.1	155	14509	2	2	1	1	0.2	unnamed protein product [Heligmosomoides polygyrus]
249	NCBIprot	VDO72923.1	152	43426	3	3	3	3	0.34	unnamed protein product [Heligmosomoides polygyrus]
250	NCBIprot	VDO90428.1	150	8777	2	2	1	1	0.59	unnamed protein product [Heligmosomoides polygyrus]
251	NCBIprot	VDO88351.1	147	7713	2	2	1	1	0.69	unnamed protein product [Heligmosomoides polygyrus]
252	NCBIprot	VDP14233.1	146	15108	2	2	2	2	0.73	unnamed protein product [Heligmosomoides polygyrus]
253	NCBIprot	VDO28256.1	145	16851	3	3	1	1	0.64	unnamed protein product [Heligmosomoides polygyrus]
254	NCBIprot	VDP10469.1	145	16233	3	3	3	3	1.15	unnamed protein product [Heligmosomoides polygyrus]
255	NCBIprot	VDP10877.1	144	75984	2	2	2	2	0.12	unnamed protein product [Heligmosomoides polygyrus]
256	NCBIprot	VDP22131.1	141	17750	3	3	2	2	1.42	unnamed protein product [Heligmosomoides polygyrus]
257	NCBIprot	VDP20111.1	141	16533	2	2	1	1	0.29	unnamed protein product [Heligmosomoides polygyrus]
258	NCBIprot	KRY06532.1	140	13433	2	2	1	1	0.37	Histone H2B 7 [Trichinella patagoniensis]
259	NCBIprot	VDP54111.1	140	24278	2	2	1	1	0.73	unnamed protein product [Heligmosomoides polygyrus]
260	NCBIprot	PIO76455.1	140	60043	2	2	1	1	0.07	tetratricopeptide repeat protein [Teladorsagia circumcincta]
261	NCBIprot	VDO87244.1	138	58462	2	2	1	1	0.07	unnamed protein product [Heligmosomoides polygyrus]
262	NCBIprot	VDP47594.1	138	14061	2	2	2	2	0.8	unnamed protein product [Heligmosomoides polygyrus]
263	NCBIprot	VDO61562.1	137	16896	2	2	1	1	0.25	unnamed protein product [Heligmosomoides polygyrus]
264	NCBIprot	VDO65904.1	130	31333	3	3	2	2	0.31	unnamed protein product [Heligmosomoides polygyrus]
265	NCBIprot	CDQ00807.1	130	12746	2	2	1	1	0.38	Bm1509, isoform b [Brugia malayi]
266	NCBIprot	VDP32968.1	130	9036	2	2	1	1	0.57	unnamed protein product [Heligmosomoides polygyrus]
267	NCBIprot	VDO35290.1	128	38981	3	3	1	1	0.11	unnamed protein product [Haemonchus placei]
268	NCBIprot	VDP14903.1	128	45960	2	2	1	1	0.1	unnamed protein product, partial [Heligmosomoides polygyrus]
269	NCBIprot	VDO69141.1	127	19531	3	3	3	3	0.33	unnamed protein product [Heligmosomoides polygyrus]
270	NCBIprot	VDO67948.1	127	97408	2	2	2	2	0.09	unnamed protein product [Heligmosomoides polygyrus]
271	NCBIprot	VDO74022.1	125	29594	3	3	1	1	0.33	unnamed protein product [Heligmosomoides polygyrus]
272	NCBIprot	VDO39207.1	124	47326	2	2	1	1	0.09	unnamed protein product [Haemonchus placei]
273	NCBIprot	VDP21712.1	123	32913	2	2	2	2	0.29	unnamed protein product [Heligmosomoides polygyrus]
274	NCBIprot	VDP30992.1	123	15290	3	3	2	2	0.72	unnamed protein product [Heligmosomoides polygyrus]
275	NCBIprot	VDO18099.1	123	32622	3	3	1	1	0.29	unnamed protein product [Heligmosomoides polygyrus]
276	NCBIprot	VDO61188.1	122	22282	2	2	1	1	0.21	unnamed protein product [Heligmosomoides polygyrus]
277	NCBIprot	VDO75100.1	122	33577	3	3	2	2	0.46	unnamed protein product [Heligmosomoides polygyrus]
278	NCBIprot	VDP01451.1	122	21134	3	3	2	2	0.48	unnamed protein product, partial [Heligmosomoides polygyrus]
279	NCBIprot	VDP41313.1	122	24588	3	3	2	2	0.4	unnamed protein product [Heligmosomoides polygyrus]
280	NCBIprot	VDO60813.1	121	17516	3	3	3	3	1.03	unnamed protein product [Heligmosomoides polygyrus]
281	NCBIprot	VDO96433.1	120	21006	2	2	2	2	0.49	unnamed protein product [Heligmosomoides polygyrus]
282	NCBIprot	VDP04268.1	120	56915	2	2	2	2	0.16	unnamed protein product [Heligmosomoides polygyrus]
283	NCBIprot	VDP15374.1	120	29916	1	1	1	1	0.15	unnamed protein product [Heligmosomoides polygyrus]
284	NCBIprot	VDP23740.1	120	21222	2	2	1	1	0.22	unnamed protein product [Heligmosomoides polygyrus]
285	NCBIprot	VDP10337.1	120	11755	3	3	1	1	0.42	unnamed protein product [Heligmosomoides polygyrus]
286	NCBIprot	VDM56095.1	117	36031	1	1	1	1	0.12	unnamed protein product [Angiostrongylus costaricensis]
287	NCBIprot	VDO19238.1	117	16486	2	2	1	1	0.29	unnamed protein product [Heligmosomoides polygyrus]
288	NCBIprot	VDO68517.1	117	104922	3	3	2	2	0.08	unnamed protein product [Heligmosomoides polygyrus]
289	NCBIprot	VDO95519.1	116	44128	1	1	1	1	0.07	unnamed protein product [Heligmosomoides polygyrus]
290	NCBIprot	VDO32813.1	116	35706	1	1	1	1	0.12	unnamed protein product [Haemonchus placei]
291	NCBIprot	VDO84759.1	116	17764	2	2	1	1	0.23	unnamed protein product [Heligmosomoides polygyrus]
292	NCBIprot	VDO77857.1	114	101136	2	2	2	2	0.09	unnamed protein product [Heligmosomoides polygyrus]
293	NCBIprot	VDP28521.1	114	11648	2	2	1	1	0.42	unnamed protein product [Heligmosomoides polygyrus]
294	NCBIprot	VDP09528.1	114	24658	2	2	2	2	0.4	unnamed protein product [Heligmosomoides polygyrus]
295	NCBIprot	VDP15890.1	114	14283	1	1	1	1	0.05	unnamed protein product [Heligmosomoides polygyrus]
296	NCBIprot	VDO19911.1	112	26702	1	1	1	1	0.17	unnamed protein product [Heligmosomoides polygyrus]
297	NCBIprot	VDO76163.1	111	22676	2	2	2	2	0.45	unnamed protein product [Heligmosomoides polygyrus]
298	NCBIprot	VDO19231.1	111	14546	2	2	1	1	0.33	unnamed protein product [Heligmosomoides polygyrus]
299	NCBIprot	VDP14387.1	111	17517	2	2	1	1	0.27	unnamed protein product [Heligmosomoides polygyrus]
300	NCBIprot	AEP82928.1	110	49538	3	3	2	2	0.19	venom allergen/ancylostoma secreted protein-like 12 [Heligmosomoides polygyrus bakeri]
301	NCBIprot	VDO76677.1	110	10910	2	2	1	1	0.75	unnamed protein product [Heligmosomoides polygyrus]
302	NCBIprot	VDP01852.1	110	31264	2	2	2	2	0.31	unnamed protein product [Heligmosomoides polygyrus]
303	NCBIprot	VDO66725.1	109	5456	1	1	1	1	0.06	unnamed protein product [Heligmosomoides polygyrus]
304	NCBIprot	VDO88828.1	108	66587	2	2	1	1	0.05	unnamed protein product [Heligmosomoides polygyrus]
305	NCBIprot	KHJ98328.1	108	54816	1	1	1	1	0.08	hypothetical protein OESDEN_01681, partial [Oesophagostomum dentatum]
306	NCBIprot	VDO65941.1	108	38874	2	2	1	1	0.11	unnamed protein product [Heligmosomoides polygyrus]
307	NCBIprot	AVN88300.1	106	28848	2	2	2	2	0.34	transforming growth factor beta mimic 9 [Heligmosomoides polygyrus bakeri]
308	NCBIprot	VDP09133.1	106	16181	2	2	2	2	0.67	unnamed protein product [Heligmosomoides polygyrus]
309	NCBIprot	VDO82495.1	106	26336	1	1	1	1	0.17	unnamed protein product [Heligmosomoides polygyrus]
310	NCBIprot	VDP61579.1	104	17389	2	2	2	2	0.61	unnamed protein product, partial [Heligmosomoides polygyrus]
311	NCBIprot	PIC47040.1	103	28669	3	3	1	1	0.16	hypothetical protein B9Z55_006523 [Caenorhabditis nigoni]
312	NCBIprot	VDO61186.1	102	10598	1	1	1	1	0.47	unnamed protein product [Heligmosomoides polygyrus]
313	NCBIprot	VDO99232.1	102	28009	1	1	1	1	0.16	unnamed protein product [Heligmosomoides polygyrus]
314	NCBIprot	VDP54282.1	101	10759	1	1	1	1	0.46	unnamed protein product [Heligmosomoides polygyrus]
315	NCBIprot	VDP09819.1	100	15800	1	1	1	1	0.3	unnamed protein product [Heligmosomoides polygyrus]
316	NCBIprot	VDP11958.1	100	17401	1	1	1	1	0.27	unnamed protein product, partial [Heligmosomoides polygyrus]
317	NCBIprot	VDO77455.1	99	80357	2	2	2	2	0.11	unnamed protein product [Heligmosomoides polygyrus]
318	NCBIprot	VDL79197.1	98	9537	2	2	1	1	0.53	unnamed protein product [Nippostrongylus brasiliensis]
319	NCBIprot	VDP07822.1	97	35996	1	1	1	1	0.12	unnamed protein product [Heligmosomoides polygyrus]
320	NCBIprot	VDO66696.1	97	25994	2	2	1	1	0.17	unnamed protein product [Heligmosomoides polygyrus]
321	NCBIprot	VDO64945.1	96	37525	2	2	1	1	0.05	unnamed protein product [Heligmosomoides polygyrus]
322	NCBIprot	VDO28252.1	96	13744	2	2	2	2	0.82	unnamed protein product [Heligmosomoides polygyrus]
323	NCBIprot	VDP11633.1	95	42497	2	2	2	2	0.22	unnamed protein product [Heligmosomoides polygyrus]
324	NCBIprot	VDP22761.1	94	30854	1	1	1	1	0.15	unnamed protein product [Heligmosomoides polygyrus]
325	NCBIprot	VDO78910.1	93	20172	1	1	1	1	0.25	unnamed protein product [Heligmosomoides polygyrus]
326	NCBIprot	VDL70862.1	92	53181	2	2	1	1	0.08	unnamed protein product [Nippostrongylus brasiliensis]
327	NCBIprot	VDP06569.1	92	100306	2	2	1	1	0.04	unnamed protein product [Heligmosomoides polygyrus]
328	NCBIprot	VDO62225.1	92	20618	1	1	1	1	0.22	unnamed protein product [Heligmosomoides polygyrus]
329	NCBIprot	VDO71867.1	92	10546	2	2	1	1	0.47	unnamed protein product [Heligmosomoides polygyrus]
330	NCBIprot	VDP03529.1	92	10196	1	1	1	1	0.49	unnamed protein product [Heligmosomoides polygyrus]
331	NCBIprot	VDP10039.1	91	29828	1	1	1	1	0.15	unnamed protein product, partial [Heligmosomoides polygyrus]
332	NCBIprot	VDP13578.1	91	26531	1	1	1	1	0.17	unnamed protein product [Heligmosomoides polygyrus]
333	NCBIprot	VDO85529.1	91	279390	1	1	1	1	0.02	unnamed protein product [Heligmosomoides polygyrus]
334	NCBIprot	VDM07910.1	91	12328	2	2	1	1	0.4	unnamed protein product [Wuchereria bancrofti]
335	NCBIprot	VDO85207.1	91	36129	2	2	1	1	0.12	unnamed protein product [Heligmosomoides polygyrus]
336	NCBIprot	VDO98233.1	91	65401	1	1	1	1	0.07	unnamed protein product [Heligmosomoides polygyrus]
337	NCBIprot	VDP22251.1	90	105265	1	1	1	1	0.04	unnamed protein product [Heligmosomoides polygyrus]
338	NCBIprot	VDP01693.1	89	37336	2	2	1	1	0.12	unnamed protein product [Heligmosomoides polygyrus]
339	NCBIprot	EYC01083.1	89	23736	2	2	1	1	0.19	hypothetical protein Y032_0110g149 [Ancylostoma ceylanicum]
340	NCBIprot	VDO94422.1	89	25890	2	2	1	1	0.18	unnamed protein product [Heligmosomoides polygyrus]
341	NCBIprot	VDP53220.1	88	10751	1	1	1	1	0.46	unnamed protein product [Heligmosomoides polygyrus]
342	NCBIprot	VDP02915.1	88	26973	1	1	1	1	0.17	unnamed protein product [Heligmosomoides polygyrus]
343	NCBIprot	VDO91142.1	87	53743	2	2	1	1	0.17	unnamed protein product [Heligmosomoides polygyrus]
344	NCBIprot	VDO65169.1	87	64008	2	2	2	2	0.14	unnamed protein product [Heligmosomoides polygyrus]
345	NCBIprot	VDO90288.1	86	22808	1	1	1	1	0.2	unnamed protein product [Heligmosomoides polygyrus]
346	NCBIprot	VDP06918.1	86	124877	1	1	1	1	0.03	unnamed protein product [Heligmosomoides polygyrus]
347	NCBIprot	VDO61665.1	86	99811	1	1	1	1	0.04	unnamed protein product [Heligmosomoides polygyrus]
348	NCBIprot	VDP27241.1	85	17574	2	2	2	2	0.61	unnamed protein product [Heligmosomoides polygyrus]
349	NCBIprot	KJH42096.1	84	18384	2	2	1	1	0.25	Transthyretin-like family protein [Dictyocaulus viviparus]
350	NCBIprot	VDO83005.1	83	54494	2	2	1	1	0.17	unnamed protein product [Heligmosomoides polygyrus]
351	NCBIprot	VDP58856.1	83	17017	1	1	1	1	0.28	unnamed protein product [Heligmosomoides polygyrus]
352	NCBIprot	VDP27462.1	83	31681	2	2	2	2	0.3	unnamed protein product [Heligmosomoides polygyrus]
353	NCBIprot	VDO18707.1	82	21470	1	1	1	1	0.21	unnamed protein product [Heligmosomoides polygyrus]
354	NCBIprot	VDO18959.1	82	47944	1	1	1	1	0.09	unnamed protein product [Heligmosomoides polygyrus]
355	NCBIprot	VDO21764.1	82	45508	2	2	1	1	0.1	unnamed protein product, partial [Heligmosomoides polygyrus]
356	NCBIprot	VDN06642.1	82	56229	2	2	1	1	0.08	unnamed protein product [Thelazia callipaeda]
357	NCBIprot	VDO36548.1	81	94501	1	1	1	1	0.05	unnamed protein product [Haemonchus placei]
358	NCBIprot	VDP14871.1	80	14171	1	1	1	1	0.34	unnamed protein product [Heligmosomoides polygyrus]
359	NCBIprot	VDP23518.1	79	41436	1	1	1	1	0.11	unnamed protein product [Heligmosomoides polygyrus]
360	NCBIprot	CAD11862.1	78	18044	2	2	2	2	0.58	troponin, partial [Ostertagia ostertagi]
361	NCBIprot	CDJ93250.1	78	21741	1	1	1	1	0.21	Peptidyl-prolyl cis-trans isomerase domain containing protein [Haemonchus contortus]
362	NCBIprot	VDP46572.1	77	9675	1	1	1	1	0.53	unnamed protein product [Heligmosomoides polygyrus]
363	NCBIprot	VDP42806.1	77	37739	2	2	1	1	0.12	unnamed protein product [Heligmosomoides polygyrus]
364	NCBIprot	VDO79785.1	77	19355	1	1	1	1	0.24	unnamed protein product [Heligmosomoides polygyrus]
365	NCBIprot	VDK52416.1	77	11315	2	2	1	1	0.44	unnamed protein product [Cylicostephanus goldi]
366	NCBIprot	VDP28354.1	76	17718	1	1	1	1	0.07	unnamed protein product [Heligmosomoides polygyrus]
367	NCBIprot	VDO62033.1	75	412823	1	1	1	1	0.18	unnamed protein product [Heligmosomoides polygyrus]
368	NCBIprot	EYC27902.1	75	13077	1	1	1	1	0.37	hypothetical protein Y032_0008g244 [Ancylostoma ceylanicum]
369	NCBIprot	VDO63959.1	75	11569	1	1	1	1	0.24	unnamed protein product [Heligmosomoides polygyrus]
370	NCBIprot	VDO77090.1	75	23980	1	1	1	1	0.19	unnamed protein product [Heligmosomoides polygyrus]
371	NCBIprot	VDO95824.1	74	21711	1	1	1	1	0.21	unnamed protein product [Heligmosomoides polygyrus]
372	NCBIprot	VDO85461.1	74	97358	1	1	1	1	0.06	unnamed protein product [Heligmosomoides polygyrus]
373	NCBIprot	VDO83708.1	74	29797	1	1	1	1	0.15	unnamed protein product [Heligmosomoides polygyrus]
374	NCBIprot	VDP58529.1	74	16489	1	1	1	1	0.29	unnamed protein product [Heligmosomoides polygyrus]
375	NCBIprot	VDO18980.1	74	29863	2	2	1	1	0.15	unnamed protein product [Heligmosomoides polygyrus]
376	NCBIprot	VDO19294.1	73	21629	1	1	1	1	0.21	unnamed protein product [Heligmosomoides polygyrus]
377	NCBIprot	VDP30178.1	72	32028	1	1	1	1	0.14	unnamed protein product [Heligmosomoides polygyrus]
378	NCBIprot	VDP02045.1	72	52000	1	1	1	1	0.08	unnamed protein product [Heligmosomoides polygyrus]
379	NCBIprot	VDO83906.1	72	25504	1	1	1	1	0.18	unnamed protein product [Heligmosomoides polygyrus]
380	NCBIprot	VDO19138.1	72	28321	1	1	1	1	0.16	unnamed protein product [Heligmosomoides polygyrus]
381	NCBIprot	VDO85502.1	71	23099	1	1	1	1	0.2	unnamed protein product [Heligmosomoides polygyrus]
382	NCBIprot	VDP15297.1	71	20982	1	1	1	1	0.22	unnamed protein product [Heligmosomoides polygyrus]
383	NCBIprot	OZG20518.1	71	19283	1	1	1	1	0.24	hypothetical protein FL83_05150, partial [Caenorhabditis latens]
384	NCBIprot	VDO68518.1	71	62992	1	1	1	1	0.07	unnamed protein product [Heligmosomoides polygyrus]
385	NCBIprot	VDO94411.1	71	21723	1	1	1	1	0.2	unnamed protein product [Heligmosomoides polygyrus]
386	NCBIprot	VDO06579.1	70	9773	1	1	1	1	0.52	unnamed protein product [Haemonchus placei]
387	NCBIprot	VDO74452.1	70	38093	1	1	1	1	0.12	unnamed protein product [Heligmosomoides polygyrus]

## Sheet: HpC female
M	DB	Accession	Score	Mass	Matches	Match(sig)	Sequences	Seq(sig)	emPAI	Description
1	NCBIprot	VDP01684.1	5425	19791	79	79	5	5	1.87	unnamed protein product [Heligmosomoides polygyrus]
2	NCBIprot	VDP00118.1	4561	19808	69	69	4	4	1.33	unnamed protein product [Heligmosomoides polygyrus]
3	NCBIprot	VDP28302.1	3665	20109	56	56	4	4	1.29	unnamed protein product [Heligmosomoides polygyrus]
4	NCBIprot	VDO82447.1	4448	188539	97	97	30	30	1.25	unnamed protein product [Heligmosomoides polygyrus]
5	NCBIprot	VDO78543.1	4084	19925	80	80	4	4	1.3	unnamed protein product [Heligmosomoides polygyrus]
6	NCBIprot	CCC54336.1	4017	19919	81	81	4	4	1.31	myoglobin-1 [Heligmosomoides polygyrus bakeri]
7	NCBIprot	VDP58032.1	3525	19922	85	85	6	6	3.34	unnamed protein product [Heligmosomoides polygyrus]
8	NCBIprot	VDO18590.1	2687	17464	58	58	4	4	1.6	unnamed protein product [Heligmosomoides polygyrus]
9	NCBIprot	VDP40996.1	190	17360	4	4	3	3	1.05	unnamed protein product [Heligmosomoides polygyrus]
10	NCBIprot	VDO74415.1	2511	16983	49	49	3	3	1.08	unnamed protein product [Heligmosomoides polygyrus]
11	NCBIprot	VDP14599.1	2463	43784	48	48	10	10	2.5	unnamed protein product [Heligmosomoides polygyrus]
12	NCBIprot	AEP82913.1	2069	48632	41	41	6	6	1.38	venom allergen/ancylostoma secreted protein-like 1 isoform 3 [Heligmosomoides polygyrus bakeri]
13	NCBIprot	AEP82911.1	1622	49739	28	28	5	5	1.15	venom allergen/ancylostoma secreted protein-like 1 isoform 1 [Heligmosomoides polygyrus bakeri]
14	NCBIprot	AEP82912.1	1364	49455	25	25	6	6	1.15	venom allergen/ancylostoma secreted protein-like 1 isoform 2 [Heligmosomoides polygyrus bakeri]
15	NCBIprot	VDO61752.1	1280	43626	25	25	6	6	0.97	unnamed protein product [Heligmosomoides polygyrus]
16	NCBIprot	VDO61759.1	1182	48302	19	19	5	5	0.84	unnamed protein product [Heligmosomoides polygyrus]
17	NCBIprot	VDO61762.1	1108	48550	15	15	2	2	0.3	unnamed protein product [Heligmosomoides polygyrus]
18	NCBIprot	VDO82098.1	559	42947	14	14	2	2	0.34	unnamed protein product [Heligmosomoides polygyrus]
19	NCBIprot	AEF32257.1	2006	64376	31	31	8	8	0.81	acetylcholinesterase-1 [Heligmosomoides polygyrus bakeri]
20	NCBIprot	VDO67369.1	1938	59917	43	43	8	8	0.89	unnamed protein product [Heligmosomoides polygyrus]
21	NCBIprot	VDP39696.1	1794	19631	30	30	4	4	1.34	unnamed protein product [Heligmosomoides polygyrus]
22	NCBIprot	VDP02182.1	1743	40903	22	22	6	6	0.86	unnamed protein product [Heligmosomoides polygyrus]
23	NCBIprot	VDP11345.1	1452	49025	27	27	8	8	1.58	unnamed protein product [Heligmosomoides polygyrus]
24	NCBIprot	AEP82918.1	1348	52631	24	24	7	7	1.23	venom allergen/ancylostoma secreted protein-like 3 isoform 1 [Heligmosomoides polygyrus bakeri]
25	NCBIprot	AEP27180.1	1243	39227	20	20	10	10	1.37	apyrase-2 [Heligmosomoides polygyrus bakeri]
26	NCBIprot	VDO98683.1	1226	15210	15	15	3	3	1.26	unnamed protein product [Heligmosomoides polygyrus]
27	NCBIprot	VDP43395.1	1148	15446	13	13	2	2	1.24	unnamed protein product [Heligmosomoides polygyrus]
28	NCBIprot	CAL30086.1	1103	47170	22	22	7	7	1.04	calreticulin precursor [Heligmosomoides polygyrus]
29	NCBIprot	VDO60395.1	1094	172487	21	21	11	11	0.31	unnamed protein product [Heligmosomoides polygyrus]
30	NCBIprot	CCC54339.1	1079	26624	18	18	5	5	2.01	lysozyme-1 [Heligmosomoides polygyrus bakeri]
31	NCBIprot	VDO62421.1	1071	22150	20	20	3	3	1.56	unnamed protein product [Heligmosomoides polygyrus]
32	NCBIprot	VDP03367.1	999	40020	20	20	7	7	1.32	unnamed protein product [Heligmosomoides polygyrus]
33	NCBIprot	AAK57805.1	859	19494	20	20	6	6	3.45	putative retinol-binding protein [Heligmosomoides polygyrus]
34	NCBIprot	VDO88332.1	799	232049	14	14	10	10	0.2	unnamed protein product [Heligmosomoides polygyrus]
35	NCBIprot	VDO40153.1	744	227045	13	13	9	9	0.18	unnamed protein product [Haemonchus placei]
36	NCBIprot	VDO19149.1	776	51113	11	11	7	7	0.78	unnamed protein product [Heligmosomoides polygyrus]
37	NCBIprot	VDO80044.1	726	14812	14	14	3	3	2.07	unnamed protein product [Heligmosomoides polygyrus]
38	NCBIprot	VDO67505.1	719	45935	14	14	4	4	0.58	unnamed protein product [Heligmosomoides polygyrus]
39	NCBIprot	AEP82926.1	703	50117	14	14	6	6	0.8	venom allergen/ancylostoma secreted protein-like 9 [Heligmosomoides polygyrus bakeri]
40	NCBIprot	VDO79671.1	667	50238	10	10	5	5	0.52	unnamed protein product [Heligmosomoides polygyrus]
41	NCBIprot	VDO85861.1	667	8930	14	14	3	3	5.25	unnamed protein product [Heligmosomoides polygyrus]
42	NCBIprot	VDO19012.1	667	22026	12	12	4	4	1.14	unnamed protein product [Heligmosomoides polygyrus]
43	NCBIprot	VDO62354.1	666	22261	11	11	4	4	1.11	unnamed protein product [Heligmosomoides polygyrus]
44	NCBIprot	VDO83652.1	659	201981	12	12	7	7	0.16	unnamed protein product [Heligmosomoides polygyrus]
45	NCBIprot	EYC15444.1	154	237453	3	3	3	3	0.06	hypothetical protein Y032_0037g3529 [Ancylostoma ceylanicum]
46	NCBIprot	VDO97327.1	643	28350	11	11	4	4	0.8	unnamed protein product [Heligmosomoides polygyrus]
47	NCBIprot	VDO83943.1	641	16775	15	15	4	4	2.45	unnamed protein product [Heligmosomoides polygyrus]
48	NCBIprot	VDO83947.1	636	16002	15	15	3	3	1.82	unnamed protein product [Heligmosomoides polygyrus]
49	NCBIprot	CCC54335.1	344	17250	9	9	4	4	1.63	novel secreted protein 16 [Heligmosomoides polygyrus bakeri]
50	NCBIprot	VDP27241.1	128	17574	2	2	2	2	0.61	unnamed protein product [Heligmosomoides polygyrus]
51	NCBIprot	XP_013293393.1	226	220613	4	4	2	2	0.04	EGF-like domain protein [Necator americanus]
52	NCBIprot	VDO83949.1	217	16171	6	6	2	2	0.67	unnamed protein product [Heligmosomoides polygyrus]
53	NCBIprot	VDO18564.1	637	56758	12	12	4	4	0.56	unnamed protein product [Heligmosomoides polygyrus]
54	NCBIprot	VDO34364.1	340	55388	7	7	3	3	0.36	unnamed protein product [Haemonchus placei]
55	NCBIprot	VDO98682.1	616	16509	11	11	2	2	0.65	unnamed protein product [Heligmosomoides polygyrus]
56	NCBIprot	VDO74487.1	609	25084	9	9	3	3	0.65	unnamed protein product [Heligmosomoides polygyrus]
57	NCBIprot	VDO96047.1	604	78658	10	10	6	6	0.46	unnamed protein product [Heligmosomoides polygyrus]
58	NCBIprot	VDP14866.1	590	36808	10	10	4	4	0.58	unnamed protein product [Heligmosomoides polygyrus]
59	NCBIprot	PIO69298.1	358	39515	7	7	3	3	0.38	fructose-bisphosphate aldolase class-I [Teladorsagia circumcincta]
60	NCBIprot	AGA95986.1	559	15803	10	10	5	5	3.85	cysteine protease inhibitor [Heligmosomoides polygyrus]
61	NCBIprot	VDO69337.1	552	37502	12	12	7	7	1.19	unnamed protein product [Heligmosomoides polygyrus]
62	NCBIprot	VDL71470.1	542	36286	10	10	6	6	1	unnamed protein product [Nippostrongylus brasiliensis]
63	NCBIprot	VDO71438.1	473	31635	10	10	6	6	1.53	unnamed protein product [Heligmosomoides polygyrus]
64	NCBIprot	VDO73987.1	510	81830	13	13	8	8	0.51	unnamed protein product [Heligmosomoides polygyrus]
65	NCBIprot	VDO90610.1	506	33017	9	9	4	4	0.66	unnamed protein product [Heligmosomoides polygyrus]
66	NCBIprot	AEF32258.1	506	64211	11	11	7	7	0.59	acetylcholinesterase-2 [Heligmosomoides polygyrus bakeri]
67	NCBIprot	VDO89546.1	498	22788	6	6	1	1	0.2	unnamed protein product, partial [Heligmosomoides polygyrus]
68	NCBIprot	VDO61187.1	496	47355	11	11	4	4	0.43	unnamed protein product [Heligmosomoides polygyrus]
69	NCBIprot	VDP24346.1	131	41611	3	3	2	2	0.22	unnamed protein product [Heligmosomoides polygyrus]
70	NCBIprot	VDO81910.1	496	20464	6	6	2	2	0.5	unnamed protein product, partial [Heligmosomoides polygyrus]
71	NCBIprot	VDO67449.1	495	20497	9	9	4	4	1.25	unnamed protein product [Heligmosomoides polygyrus]
72	NCBIprot	KJH42310.1	228	23290	4	4	2	2	0.43	putative nucleoside diphosphate kinase [Dictyocaulus viviparus]
73	NCBIprot	VDP10469.1	495	16233	8	8	3	3	1.16	unnamed protein product [Heligmosomoides polygyrus]
74	NCBIprot	AEP82922.1	492	26752	11	11	5	5	1.56	venom allergen/ancylostoma secreted protein-like 7 isoform 1 [Heligmosomoides polygyrus bakeri]
75	NCBIprot	VDO29506.1	390	25164	8	8	3	3	0.65	unnamed protein product [Heligmosomoides polygyrus]
76	NCBIprot	VDP16296.1	212	26046	6	6	3	3	0.62	unnamed protein product [Heligmosomoides polygyrus]
77	NCBIprot	AEP82924.1	189	26896	5	5	3	3	0.6	venom allergen/ancylostoma secreted protein-like 7 isoform 3 [Heligmosomoides polygyrus bakeri]
78	NCBIprot	VDP16295.1	186	25216	5	5	3	3	0.65	unnamed protein product, partial [Heligmosomoides polygyrus]
79	NCBIprot	VDP12526.1	488	24534	8	8	4	4	0.98	unnamed protein product [Heligmosomoides polygyrus]
80	NCBIprot	EYC45310.1	483	52538	8	8	5	5	0.49	hypothetical protein Y032_0432g1351 [Ancylostoma ceylanicum]
81	NCBIprot	VDO18733.1	472	18025	14	14	2	2	1	unnamed protein product [Heligmosomoides polygyrus]
82	NCBIprot	VDO93921.1	470	11729	9	9	3	3	3.05	unnamed protein product [Heligmosomoides polygyrus]
83	NCBIprot	AEP82928.1	454	49538	10	10	4	4	0.41	venom allergen/ancylostoma secreted protein-like 12 [Heligmosomoides polygyrus bakeri]
84	NCBIprot	VDP23740.1	449	21222	7	7	2	2	0.48	unnamed protein product [Heligmosomoides polygyrus]
85	NCBIprot	VDP52991.1	449	15242	11	11	2	2	0.72	unnamed protein product [Heligmosomoides polygyrus]
86	NCBIprot	VDO92415.1	439	13583	8	8	2	2	0.85	unnamed protein product [Heligmosomoides polygyrus]
87	NCBIprot	VDP20388.1	437	51344	5	5	3	3	0.28	unnamed protein product [Heligmosomoides polygyrus]
88	NCBIprot	VDO86978.1	429	15740	8	8	3	3	1.2	unnamed protein product [Heligmosomoides polygyrus]
89	NCBIprot	VDO84109.1	428	27984	6	6	3	3	0.57	unnamed protein product [Heligmosomoides polygyrus]
90	NCBIprot	VDP19710.1	426	24680	7	7	4	4	0.97	unnamed protein product [Heligmosomoides polygyrus]
91	NCBIprot	VDO96048.1	423	60139	8	8	4	4	0.32	unnamed protein product [Heligmosomoides polygyrus]
92	NCBIprot	VDL71204.1	418	11466	7	7	1	1	0.43	unnamed protein product [Nippostrongylus brasiliensis]
93	NCBIprot	VDL71784.1	412	45299	5	5	1	1	0.1	unnamed protein product [Nippostrongylus brasiliensis]
94	NCBIprot	VDO18808.1	411	37249	9	9	3	3	0.4	unnamed protein product [Heligmosomoides polygyrus]
95	NCBIprot	VDP18767.1	409	62041	6	6	4	4	0.31	unnamed protein product [Heligmosomoides polygyrus]
96	NCBIprot	KRX14565.1	408	41123	8	8	3	3	0.51	Actin-5C [Trichinella nelsoni]
97	NCBIprot	VDP11935.1	329	41532	7	7	3	3	0.49	unnamed protein product [Heligmosomoides polygyrus]
98	NCBIprot	P90689.1	321	41913	7	7	3	3	0.49	RecName: Full=Actin
99	NCBIprot	VDP09382.1	244	49710	6	6	2	2	0.29	unnamed protein product [Heligmosomoides polygyrus]
100	NCBIprot	VDP10855.1	404	35600	9	9	4	4	0.8	unnamed protein product [Heligmosomoides polygyrus]
101	NCBIprot	VDO74350.1	403	60018	6	6	3	3	0.14	unnamed protein product [Heligmosomoides polygyrus]
102	NCBIprot	VDO98422.1	395	10148	8	8	2	2	1.25	unnamed protein product [Heligmosomoides polygyrus]
103	NCBIprot	VDP03221.1	387	16768	7	7	3	3	1.1	unnamed protein product [Heligmosomoides polygyrus]
104	NCBIprot	CCC54337.1	376	14658	7	7	3	3	1.33	transthyretin-related-1 [Heligmosomoides polygyrus bakeri]
105	NCBIprot	VDO70608.1	373	21095	7	7	3	3	0.76	unnamed protein product [Heligmosomoides polygyrus]
106	NCBIprot	VDO76644.1	372	71068	4	4	1	1	0.06	unnamed protein product [Heligmosomoides polygyrus]
107	NCBIprot	ABV44405.1	365	33130	6	6	3	3	0.46	tropomyosin [Heligmosomoides polygyrus]
108	NCBIprot	VDO96433.1	355	21006	5	5	2	2	0.49	unnamed protein product [Heligmosomoides polygyrus]
109	NCBIprot	VDP16736.1	354	21338	5	5	2	2	0.48	unnamed protein product [Heligmosomoides polygyrus]
110	NCBIprot	VDO65155.1	344	14371	5	5	4	4	2.18	unnamed protein product [Heligmosomoides polygyrus]
111	NCBIprot	AEP82921.1	343	48065	6	6	3	3	0.3	venom allergen/ancylostoma secreted protein-like 6 [Heligmosomoides polygyrus bakeri]
112	NCBIprot	VDP20864.1	337	52214	6	6	4	4	0.38	unnamed protein product [Heligmosomoides polygyrus]
113	NCBIprot	VDP36834.1	324	63112	6	6	4	4	0.31	unnamed protein product [Heligmosomoides polygyrus]
114	NCBIprot	VDO71113.1	334	79360	5	5	4	4	0.24	unnamed protein product [Heligmosomoides polygyrus]
115	NCBIprot	VDO81416.1	201	70294	4	4	4	4	0.26	unnamed protein product [Heligmosomoides polygyrus]
116	NCBIprot	VDO99846.1	329	130825	6	6	3	3	0.1	unnamed protein product [Heligmosomoides polygyrus]
117	NCBIprot	VDP12275.1	326	17408	4	4	2	2	0.61	unnamed protein product [Heligmosomoides polygyrus]
118	NCBIprot	VDO96639.1	319	16584	4	4	3	3	1.12	unnamed protein product [Heligmosomoides polygyrus]
119	NCBIprot	VDO83904.1	302	15379	6	6	3	3	1.24	unnamed protein product [Heligmosomoides polygyrus]
120	NCBIprot	VDP13741.1	296	35424	6	6	4	4	0.81	unnamed protein product [Heligmosomoides polygyrus]
121	NCBIprot	VDP02365.1	295	25108	4	4	2	2	0.4	unnamed protein product [Heligmosomoides polygyrus]
122	NCBIprot	VDP19903.1	294	44832	4	4	1	1	0.1	unnamed protein product [Heligmosomoides polygyrus]
123	NCBIprot	VDP07199.1	290	29105	7	7	3	3	0.78	unnamed protein product [Heligmosomoides polygyrus]
124	NCBIprot	VDO18672.1	288	14849	6	6	3	3	1.3	unnamed protein product [Heligmosomoides polygyrus]
125	NCBIprot	VDP21838.1	287	16603	3	3	2	2	0.65	unnamed protein product [Heligmosomoides polygyrus]
126	NCBIprot	VDO78081.1	285	43105	5	5	1	1	0.1	unnamed protein product, partial [Heligmosomoides polygyrus]
127	NCBIprot	VDP30953.1	281	45794	7	7	4	4	0.44	unnamed protein product [Heligmosomoides polygyrus]
128	NCBIprot	EYB93238.1	139	143530	3	3	2	2	0.06	hypothetical protein Y032_0184g969 [Ancylostoma ceylanicum]
129	NCBIprot	VDP09819.1	281	15800	5	5	3	3	1.2	unnamed protein product [Heligmosomoides polygyrus]
130	NCBIprot	VDO94720.1	280	158819	5	5	3	3	0.08	unnamed protein product [Heligmosomoides polygyrus]
131	NCBIprot	VDO83906.1	277	25504	6	6	3	3	0.64	unnamed protein product [Heligmosomoides polygyrus]
132	NCBIprot	VDP06569.1	276	100306	5	5	4	4	0.18	unnamed protein product [Heligmosomoides polygyrus]
133	NCBIprot	VDO19201.1	275	33156	4	4	2	2	0.29	unnamed protein product [Heligmosomoides polygyrus]
134	NCBIprot	VDO88436.1	275	79210	4	4	3	3	0.17	unnamed protein product [Heligmosomoides polygyrus]
135	NCBIprot	RCN36193.1	139	73331	2	2	2	2	0.12	alpha-2-macroglobulin family protein [Ancylostoma caninum]
136	NCBIprot	VDM52930.1	138	73704	2	2	2	2	0.12	unnamed protein product, partial [Angiostrongylus costaricensis]
137	NCBIprot	VDP08101.1	272	60092	4	4	3	3	0.24	unnamed protein product [Heligmosomoides polygyrus]
138	NCBIprot	VDO85529.1	271	279390	6	6	4	4	0.1	unnamed protein product [Heligmosomoides polygyrus]
139	NCBIprot	VDP38726.1	268	57487	4	4	2	2	0.16	unnamed protein product [Heligmosomoides polygyrus]
140	NCBIprot	VDO73253.1	266	17203	4	4	2	2	0.62	unnamed protein product [Heligmosomoides polygyrus]
141	NCBIprot	VDO20176.1	265	12999	4	4	2	2	0.89	unnamed protein product [Heligmosomoides polygyrus]
142	NCBIprot	VDO71991.1	262	33231	4	4	2	2	0.46	unnamed protein product [Heligmosomoides polygyrus]
143	NCBIprot	VDO80489.1	262	48171	4	4	2	2	0.19	unnamed protein product, partial [Heligmosomoides polygyrus]
144	NCBIprot	VDO71866.1	261	60873	4	4	3	3	0.23	unnamed protein product [Heligmosomoides polygyrus]
145	NCBIprot	VDO84150.1	260	95194	6	6	5	5	0.25	unnamed protein product [Heligmosomoides polygyrus]
146	NCBIprot	VDO77857.1	253	101136	4	4	4	4	0.18	unnamed protein product [Heligmosomoides polygyrus]
147	NCBIprot	VDO40663.1	253	7725	5	5	1	1	0.68	unnamed protein product [Heligmosomoides polygyrus]
148	NCBIprot	VDP12509.1	248	20460	2	2	1	1	0.23	unnamed protein product [Heligmosomoides polygyrus]
149	NCBIprot	VDP21402.1	241	19959	5	5	2	2	0.87	unnamed protein product [Heligmosomoides polygyrus]
150	NCBIprot	VDP09133.1	240	16181	3	3	2	2	0.67	unnamed protein product [Heligmosomoides polygyrus]
151	NCBIprot	VDO18432.1	240	63128	3	3	2	2	0.14	unnamed protein product [Heligmosomoides polygyrus]
152	NCBIprot	VDO22434.1	239	23648	3	3	1	1	0.19	unnamed protein product [Heligmosomoides polygyrus]
153	NCBIprot	VDO70471.1	231	20696	4	4	2	2	0.83	unnamed protein product [Heligmosomoides polygyrus]
154	NCBIprot	VDP11958.1	228	17401	3	3	1	1	0.27	unnamed protein product, partial [Heligmosomoides polygyrus]
155	NCBIprot	VDP13836.1	228	26814	4	4	3	3	0.6	unnamed protein product [Heligmosomoides polygyrus]
156	NCBIprot	VDO90415.1	227	17289	5	5	1	1	0.62	unnamed protein product [Heligmosomoides polygyrus]
157	NCBIprot	VDO85500.1	226	23374	4	4	3	3	0.71	unnamed protein product [Heligmosomoides polygyrus]
158	NCBIprot	VDO98144.1	223	71612	3	3	2	2	0.13	unnamed protein product [Heligmosomoides polygyrus]
159	NCBIprot	VDP15890.1	221	14283	3	3	1	1	0.1	unnamed protein product [Heligmosomoides polygyrus]
160	NCBIprot	VDO23489.1	220	32634	4	4	1	1	0.14	unnamed protein product [Haemonchus placei]
161	NCBIprot	VDP47594.1	219	14061	4	4	3	3	1.41	unnamed protein product [Heligmosomoides polygyrus]
162	NCBIprot	VDO19079.1	217	80516	4	4	2	2	0.11	unnamed protein product [Heligmosomoides polygyrus]
163	NCBIprot	VDO61191.1	215	21197	5	5	3	3	0.8	unnamed protein product [Heligmosomoides polygyrus]
164	NCBIprot	VDO19238.1	213	16486	4	4	1	1	0.29	unnamed protein product [Heligmosomoides polygyrus]
165	NCBIprot	VDO67980.1	212	23084	2	2	1	1	0.26	unnamed protein product [Heligmosomoides polygyrus]
166	NCBIprot	VDO26071.1	209	14858	2	2	1	1	0.32	unnamed protein product [Heligmosomoides polygyrus]
167	NCBIprot	VDO94411.1	207	21723	3	3	2	2	0.47	unnamed protein product [Heligmosomoides polygyrus]
168	NCBIprot	VDP45435.1	205	21977	5	5	1	1	0.21	unnamed protein product [Heligmosomoides polygyrus]
169	NCBIprot	VDP43470.1	204	64193	3	3	3	3	0.22	unnamed protein product [Heligmosomoides polygyrus]
170	NCBIprot	CCC54334.1	203	17993	2	2	1	1	0.26	novel secreted protein 4 [Heligmosomoides polygyrus bakeri]
171	NCBIprot	VDO62225.1	203	20618	3	3	2	2	0.5	unnamed protein product [Heligmosomoides polygyrus]
172	NCBIprot	VDO97165.1	202	42369	4	4	2	2	0.19	unnamed protein product [Heligmosomoides polygyrus]
173	NCBIprot	VDP58856.1	201	17017	3	3	1	1	0.28	unnamed protein product [Heligmosomoides polygyrus]
174	NCBIprot	VDO72841.1	199	20069	5	5	2	2	0.51	unnamed protein product [Heligmosomoides polygyrus]
175	NCBIprot	VDP30416.1	198	17460	3	3	2	2	0.61	unnamed protein product [Heligmosomoides polygyrus]
176	NCBIprot	VDP00752.1	197	104684	3	3	3	3	0.13	unnamed protein product [Heligmosomoides polygyrus]
177	NCBIprot	VDP04976.1	195	88538	4	4	3	3	0.15	unnamed protein product [Heligmosomoides polygyrus]
178	NCBIprot	VDO90700.1	193	69751	4	4	4	4	0.27	unnamed protein product [Heligmosomoides polygyrus]
179	NCBIprot	VDP23523.1	192	84803	2	2	1	1	0.05	unnamed protein product [Heligmosomoides polygyrus]
180	NCBIprot	VDO97718.1	192	13069	2	2	1	1	0.37	unnamed protein product [Heligmosomoides polygyrus]
181	NCBIprot	VDO67081.1	192	69525	4	4	3	3	0.2	unnamed protein product [Heligmosomoides polygyrus]
182	NCBIprot	VDP12847.1	192	30244	5	5	1	1	0.15	unnamed protein product [Heligmosomoides polygyrus]
183	NCBIprot	VDP09528.1	191	24658	3	3	1	1	0.19	unnamed protein product [Heligmosomoides polygyrus]
184	NCBIprot	VDO59867.1	190	36724	3	3	2	2	0.26	unnamed protein product [Heligmosomoides polygyrus]
185	NCBIprot	2ON5_A	188	23664	4	4	1	1	0.19	Chain A, Structure Of Nagst-2
186	NCBIprot	VDO23058.1	187	165987	3	3	3	3	0.08	unnamed protein product [Haemonchus placei]
187	NCBIprot	VDO80042.1	184	14944	5	5	3	3	1.29	unnamed protein product [Heligmosomoides polygyrus]
188	NCBIprot	VDP01852.1	179	31264	3	3	2	2	0.31	unnamed protein product [Heligmosomoides polygyrus]
189	NCBIprot	VDO85208.1	178	28219	3	3	2	2	0.35	unnamed protein product [Heligmosomoides polygyrus]
190	NCBIprot	VDP44032.1	177	82623	3	3	3	3	0.17	unnamed protein product [Heligmosomoides polygyrus]
191	NCBIprot	VDO66967.1	175	36868	2	2	1	1	0.12	unnamed protein product [Heligmosomoides polygyrus]
192	NCBIprot	VDP08615.1	173	10065	2	2	1	1	0.5	unnamed protein product [Heligmosomoides polygyrus]
193	NCBIprot	VDL63974.1	173	39698	2	2	1	1	0.11	unnamed protein product [Nippostrongylus brasiliensis]
194	NCBIprot	KJH49730.1	171	16090	4	4	1	1	0.29	antioxidant, AhpC/TSA family [Dictyocaulus viviparus]
195	NCBIprot	VDO28256.1	170	16851	4	4	1	1	0.28	unnamed protein product [Heligmosomoides polygyrus]
196	NCBIprot	VDP08625.1	168	10249	3	3	1	1	0.49	unnamed protein product [Heligmosomoides polygyrus]
197	NCBIprot	VDO80683.1	168	22202	2	2	1	1	0.21	unnamed protein product [Heligmosomoides polygyrus]
198	NCBIprot	AEP82920.1	168	53317	2	2	1	1	0.08	venom allergen/ancylostoma secreted protein-like 5 [Heligmosomoides polygyrus bakeri]
199	NCBIprot	VDP08473.1	168	100982	3	3	3	3	0.13	unnamed protein product [Heligmosomoides polygyrus]
200	NCBIprot	VDO61186.1	166	10598	2	2	1	1	0.47	unnamed protein product [Heligmosomoides polygyrus]
201	NCBIprot	VDO67327.1	165	117480	2	2	1	1	0.04	unnamed protein product [Heligmosomoides polygyrus]
202	NCBIprot	VDP08102.1	163	90671	2	2	2	2	0.1	unnamed protein product [Heligmosomoides polygyrus]
203	NCBIprot	VDP46547.1	163	21769	4	4	3	3	0.78	unnamed protein product [Heligmosomoides polygyrus]
204	NCBIprot	VDO71094.1	160	16408	4	4	2	2	1	unnamed protein product [Heligmosomoides polygyrus]
205	NCBIprot	KJH44830.1	158	9621	2	2	1	1	0.53	acyl CoA binding protein [Dictyocaulus viviparus]
206	NCBIprot	VDO74452.1	157	38093	3	3	2	2	0.25	unnamed protein product [Heligmosomoides polygyrus]
207	NCBIprot	VDP02863.1	156	33886	2	2	2	2	0.28	unnamed protein product [Heligmosomoides polygyrus]
208	NCBIprot	VDO77298.1	155	26917	2	2	1	1	0.16	unnamed protein product [Heligmosomoides polygyrus]
209	NCBIprot	VDP30418.1	151	17403	4	4	2	2	0.61	unnamed protein product [Heligmosomoides polygyrus]
210	NCBIprot	VDP08997.1	150	11266	2	2	1	1	0.44	unnamed protein product [Heligmosomoides polygyrus]
211	NCBIprot	VDO74022.1	149	29594	3	3	1	1	0.33	unnamed protein product [Heligmosomoides polygyrus]
212	NCBIprot	VDO88351.1	147	7713	2	2	1	1	0.69	unnamed protein product [Heligmosomoides polygyrus]
213	NCBIprot	CCC54340.1	146	29851	3	3	3	3	0.52	lysozyme-2 [Heligmosomoides polygyrus bakeri]
214	NCBIprot	VDO92704.1	144	28984	3	3	2	2	0.38	unnamed protein product [Heligmosomoides polygyrus]
215	NCBIprot	VDO65139.1	143	68590	2	2	2	2	0.13	unnamed protein product [Heligmosomoides polygyrus]
216	NCBIprot	EYC12333.1	143	67800	2	2	2	2	0.13	hypothetical protein Y032_0047g1425 [Ancylostoma ceylanicum]
217	NCBIprot	VDO62161.1	139	21569	2	2	1	1	0.21	unnamed protein product [Heligmosomoides polygyrus]
218	NCBIprot	VDO19057.1	139	71140	2	2	2	2	0.13	unnamed protein product, partial [Heligmosomoides polygyrus]
219	NCBIprot	VDP57907.1	138	20727	3	3	3	3	0.83	unnamed protein product [Heligmosomoides polygyrus]
220	NCBIprot	VDO60768.1	138	16745	4	4	2	2	0.64	unnamed protein product [Heligmosomoides polygyrus]
221	NCBIprot	AEP82915.1	138	50656	2	2	2	2	0.18	venom allergen/ancylostoma secreted protein-like 2 isoform 1 [Heligmosomoides polygyrus bakeri]
222	NCBIprot	AEP82930.1	136	48134	2	2	2	2	0.19	venom allergen/ancylostoma secreted protein-like 14 [Heligmosomoides polygyrus bakeri]
223	NCBIprot	VDP38506.1	136	53054	2	2	1	1	0.08	unnamed protein product [Heligmosomoides polygyrus]
224	NCBIprot	VDP09379.1	136	53243	1	1	1	1	0.08	unnamed protein product [Heligmosomoides polygyrus]
225	NCBIprot	VDP14903.1	135	45960	3	3	2	2	0.2	unnamed protein product, partial [Heligmosomoides polygyrus]
226	NCBIprot	VDL76177.1	135	37881	2	2	1	1	0.12	unnamed protein product [Nippostrongylus brasiliensis]
227	NCBIprot	VDP08224.1	134	28859	3	3	2	2	0.34	unnamed protein product [Heligmosomoides polygyrus]
228	NCBIprot	VDO96846.1	133	14377	2	2	1	1	0.33	unnamed protein product [Heligmosomoides polygyrus]
229	NCBIprot	VDO21764.1	133	45508	3	3	1	1	0.1	unnamed protein product, partial [Heligmosomoides polygyrus]
230	NCBIprot	VDO82349.1	130	35742	2	2	1	1	0.12	unnamed protein product [Heligmosomoides polygyrus]
231	NCBIprot	VDO94699.1	129	11095	2	2	2	2	1.09	unnamed protein product [Heligmosomoides polygyrus]
232	NCBIprot	VDP01451.1	127	21134	2	2	1	1	0.22	unnamed protein product, partial [Heligmosomoides polygyrus]
233	NCBIprot	VDO91232.1	127	116234	2	2	2	2	0.08	unnamed protein product [Heligmosomoides polygyrus]
234	NCBIprot	PAV57160.1	125	15895	2	2	1	1	0.3	hypothetical protein WR25_26173 [Diploscapter pachys]
235	NCBIprot	VDO68517.1	124	104922	3	3	3	3	0.13	unnamed protein product [Heligmosomoides polygyrus]
236	NCBIprot	XP_013291943.1	88	86960	2	2	2	2	0.1	immunoglobulin domain protein [Necator americanus]
237	NCBIprot	VDP33044.1	121	24697	3	3	2	2	0.4	unnamed protein product [Heligmosomoides polygyrus]
238	NCBIprot	KJH41561.1	121	10443	1	1	1	1	0.48	dynein light chain type 1 [Dictyocaulus viviparus]
239	NCBIprot	VDO99232.1	119	28009	1	1	1	1	0.16	unnamed protein product [Heligmosomoides polygyrus]
240	NCBIprot	VDP06416.1	117	80022	2	2	2	2	0.11	unnamed protein product, partial [Heligmosomoides polygyrus]
241	NCBIprot	VDO80877.1	116	23510	2	2	1	1	0.19	unnamed protein product [Heligmosomoides polygyrus]
242	NCBIprot	VDP05446.1	115	81762	2	2	1	1	0.05	unnamed protein product [Heligmosomoides polygyrus]
243	NCBIprot	VDP47051.1	115	15299	3	3	3	3	1.04	unnamed protein product, partial [Heligmosomoides polygyrus]
244	NCBIprot	VDP06474.1	115	32282	2	2	2	2	0.3	unnamed protein product [Heligmosomoides polygyrus]
245	NCBIprot	VDO18736.1	115	20643	2	2	2	2	0.5	unnamed protein product [Heligmosomoides polygyrus]
246	NCBIprot	VDP62777.1	114	28903	2	2	1	1	0.16	unnamed protein product [Heligmosomoides polygyrus]
247	NCBIprot	VDP13578.1	113	26531	1	1	1	1	0.17	unnamed protein product [Heligmosomoides polygyrus]
248	NCBIprot	VDO20172.1	113	17484	2	2	2	2	0.61	unnamed protein product [Heligmosomoides polygyrus]
249	NCBIprot	VDO11942.1	113	25392	2	2	1	1	0.18	unnamed protein product [Haemonchus placei]
250	NCBIprot	CDJ93250.1	113	21741	2	2	1	1	0.21	Peptidyl-prolyl cis-trans isomerase domain containing protein [Haemonchus contortus]
251	NCBIprot	VDP14741.1	112	16314	2	2	2	2	0.66	unnamed protein product [Heligmosomoides polygyrus]
252	NCBIprot	VDO70353.1	109	17138	1	1	1	1	0.17	unnamed protein product [Heligmosomoides polygyrus]
253	NCBIprot	VDO67854.1	108	11725	2	2	1	1	0.42	unnamed protein product [Heligmosomoides polygyrus]
254	NCBIprot	VDL64839.1	108	47992	2	2	2	2	0.19	unnamed protein product [Nippostrongylus brasiliensis]
255	NCBIprot	AVN88300.1	108	28848	1	1	1	1	0.16	transforming growth factor beta mimic 9 [Heligmosomoides polygyrus bakeri]
256	NCBIprot	VDP55966.1	108	50813	2	2	1	1	0.09	unnamed protein product [Heligmosomoides polygyrus]
257	NCBIprot	VDO18099.1	107	32622	2	2	1	1	0.14	unnamed protein product [Heligmosomoides polygyrus]
258	NCBIprot	VDP10806.1	107	18318	2	2	1	1	0.26	unnamed protein product [Heligmosomoides polygyrus]
259	NCBIprot	VDP22311.1	105	20744	2	2	2	2	0.49	unnamed protein product [Heligmosomoides polygyrus]
260	NCBIprot	VDM07910.1	104	12328	2	2	1	1	0.4	unnamed protein product [Wuchereria bancrofti]
261	NCBIprot	VDP19498.1	104	37957	3	3	3	3	0.39	unnamed protein product [Heligmosomoides polygyrus]
262	NCBIprot	VDO82479.1	104	12939	1	1	1	1	0.37	unnamed protein product [Heligmosomoides polygyrus]
263	NCBIprot	VDO61188.1	103	22282	2	2	2	2	0.45	unnamed protein product [Heligmosomoides polygyrus]
264	NCBIprot	VDO90288.1	103	22808	2	2	1	1	0.2	unnamed protein product [Heligmosomoides polygyrus]
265	NCBIprot	VDP44324.1	102	27237	1	1	1	1	0.11	unnamed protein product [Heligmosomoides polygyrus]
266	NCBIprot	VDP03164.1	101	26533	2	2	2	2	0.37	unnamed protein product [Heligmosomoides polygyrus]
267	NCBIprot	VDM59457.1	99	48098	2	2	1	1	0.09	unnamed protein product [Angiostrongylus costaricensis]
268	NCBIprot	VDO84240.1	99	36575	2	2	2	2	0.23	unnamed protein product [Heligmosomoides polygyrus]
269	NCBIprot	VDP54282.1	99	10759	1	1	1	1	0.46	unnamed protein product [Heligmosomoides polygyrus]
270	NCBIprot	VDO80055.1	99	59414	2	2	2	2	0.15	unnamed protein product [Heligmosomoides polygyrus]
271	NCBIprot	VDP26628.1	97	38026	1	1	1	1	0.12	unnamed protein product [Heligmosomoides polygyrus]
272	NCBIprot	VDO35290.1	97	38981	2	2	1	1	0.11	unnamed protein product [Haemonchus placei]
273	NCBIprot	VDO60269.1	96	10792	2	2	1	1	0.46	unnamed protein product [Heligmosomoides polygyrus]
274	NCBIprot	VDO19476.1	95	33025	1	1	1	1	0.09	unnamed protein product [Heligmosomoides polygyrus]
275	NCBIprot	VDO84759.1	95	17764	2	2	1	1	0.23	unnamed protein product [Heligmosomoides polygyrus]
276	NCBIprot	VDO95519.1	95	44128	1	1	1	1	0.07	unnamed protein product [Heligmosomoides polygyrus]
277	NCBIprot	VDO82495.1	95	26336	2	2	1	1	0.17	unnamed protein product [Heligmosomoides polygyrus]
278	NCBIprot	VDP13598.1	95	29501	2	2	1	1	0.15	unnamed protein product [Heligmosomoides polygyrus]
279	NCBIprot	VDP03929.1	94	57393	1	1	1	1	0.08	unnamed protein product [Heligmosomoides polygyrus]
280	NCBIprot	VDO65904.1	94	31333	2	2	1	1	0.16	unnamed protein product [Heligmosomoides polygyrus]
281	NCBIprot	VDL79197.1	94	9537	2	2	1	1	1.35	unnamed protein product [Nippostrongylus brasiliensis]
282	NCBIprot	VDP14884.1	94	76166	2	2	2	2	0.12	unnamed protein product [Heligmosomoides polygyrus]
283	NCBIprot	VDO85207.1	93	36129	2	2	2	2	0.27	unnamed protein product [Heligmosomoides polygyrus]
284	NCBIprot	VDO60813.1	92	17516	2	2	1	1	0.27	unnamed protein product [Heligmosomoides polygyrus]
285	NCBIprot	VDP06918.1	92	124877	1	1	1	1	0.03	unnamed protein product [Heligmosomoides polygyrus]
286	NCBIprot	VDP16464.1	92	41451	1	1	1	1	0.11	unnamed protein product [Heligmosomoides polygyrus]
287	NCBIprot	VDO85461.1	91	97358	2	2	2	2	0.09	unnamed protein product [Heligmosomoides polygyrus]
288	NCBIprot	VDP36995.1	90	42541	2	2	1	1	0.43	unnamed protein product [Heligmosomoides polygyrus]
289	NCBIprot	VDO96326.1	90	52491	1	1	1	1	0.08	unnamed protein product [Heligmosomoides polygyrus]
290	NCBIprot	VDP25719.1	90	53892	1	1	1	1	0.08	unnamed protein product [Heligmosomoides polygyrus]
291	NCBIprot	VDO61563.1	89	22223	1	1	1	1	0.21	unnamed protein product [Heligmosomoides polygyrus]
292	NCBIprot	VDN04623.1	89	37380	2	2	1	1	0.12	unnamed protein product [Thelazia callipaeda]
293	NCBIprot	VDP17257.1	88	82764	1	1	1	1	0.12	unnamed protein product [Heligmosomoides polygyrus]
294	NCBIprot	VDP32968.1	87	9036	1	1	1	1	0.57	unnamed protein product [Heligmosomoides polygyrus]
295	NCBIprot	KIH52150.1	87	14457	1	1	1	1	0.33	Transthyretin-like family protein, partial [Ancylostoma duodenale]
296	NCBIprot	VDP05504.1	86	30159	2	2	2	2	0.32	unnamed protein product [Heligmosomoides polygyrus]
297	NCBIprot	VDP17249.1	86	8001	1	1	1	1	0.66	unnamed protein product [Heligmosomoides polygyrus]
298	NCBIprot	VDP12486.1	84	38178	2	2	2	2	0.25	unnamed protein product [Heligmosomoides polygyrus]
299	NCBIprot	VDP20111.1	84	16533	1	1	1	1	0.29	unnamed protein product [Heligmosomoides polygyrus]
300	NCBIprot	VDO75100.1	84	33577	2	2	2	2	0.28	unnamed protein product [Heligmosomoides polygyrus]
301	NCBIprot	VDO61494.1	84	51079	2	2	2	2	0.18	unnamed protein product [Heligmosomoides polygyrus]
302	NCBIprot	KJH47284.1	83	58955	2	2	1	1	0.07	V-type ATPase, C subunit [Dictyocaulus viviparus]
303	NCBIprot	VDL70545.1	83	15636	1	1	1	1	0.3	unnamed protein product [Nippostrongylus brasiliensis]
304	NCBIprot	VDP11081.1	83	36130	1	1	1	1	0.1	unnamed protein product [Heligmosomoides polygyrus]
305	NCBIprot	VDP21712.1	83	32913	1	1	1	1	0.14	unnamed protein product [Heligmosomoides polygyrus]
306	NCBIprot	VDO18445.1	82	19898	2	2	2	2	0.52	unnamed protein product [Heligmosomoides polygyrus]
307	NCBIprot	2OS5_A	82	13162	2	2	1	1	0.37	Chain A, Macrophage Migration Inhibitory Factor From Ancylostoma Ceylanicum
308	NCBIprot	VDP41815.1	82	14509	1	1	1	1	0.2	unnamed protein product [Heligmosomoides polygyrus]
309	NCBIprot	VDP05536.1	82	13506	1	1	1	1	0.36	unnamed protein product [Heligmosomoides polygyrus]
310	NCBIprot	VDP22761.1	81	30854	1	1	1	1	0.15	unnamed protein product [Heligmosomoides polygyrus]
311	NCBIprot	VDO04955.1	80	71447	2	2	1	1	0.06	unnamed protein product [Haemonchus placei]
312	NCBIprot	VDO89714.1	80	17579	2	2	1	1	0.28	unnamed protein product [Heligmosomoides polygyrus]
313	NCBIprot	VDO71867.1	80	10546	2	2	1	1	0.47	unnamed protein product [Heligmosomoides polygyrus]
314	NCBIprot	VDM67730.1	79	69194	2	2	1	1	0.06	unnamed protein product [Strongylus vulgaris]
315	NCBIprot	KRY06532.1	79	13433	1	1	1	1	0.36	Histone H2B 7 [Trichinella patagoniensis]
316	NCBIprot	VDO85502.1	78	23099	2	2	1	1	0.2	unnamed protein product [Heligmosomoides polygyrus]
317	NCBIprot	EYC09792.1	76	30205	1	1	1	1	0.15	hypothetical protein Y032_0059g3054 [Ancylostoma ceylanicum]
318	NCBIprot	VDO97164.1	76	39320	1	1	1	1	0.12	unnamed protein product [Heligmosomoides polygyrus]
319	NCBIprot	VDO64090.1	76	46863	1	1	1	1	0.09	unnamed protein product [Heligmosomoides polygyrus]
320	NCBIprot	VDP37313.1	75	7871	1	1	1	1	0.72	unnamed protein product [Heligmosomoides polygyrus]
321	NCBIprot	VDO25283.1	75	40973	1	1	1	1	0.11	unnamed protein product [Heligmosomoides polygyrus]
322	NCBIprot	VDP23576.1	72	14855	1	1	1	1	0.32	unnamed protein product [Heligmosomoides polygyrus]
323	NCBIprot	VDO18096.1	72	28630	1	1	1	1	0.16	unnamed protein product [Heligmosomoides polygyrus]
324	NCBIprot	VDO83918.1	72	26383	1	1	1	1	0.17	unnamed protein product [Heligmosomoides polygyrus]
325	NCBIprot	VDP31048.1	71	45269	1	1	1	1	0.1	unnamed protein product [Heligmosomoides polygyrus]
326	NCBIprot	VDO06579.1	71	9773	1	1	1	1	0.52	unnamed protein product [Haemonchus placei]
327	NCBIprot	VDP30223.1	70	80540	1	1	1	1	0.05	unnamed protein product [Heligmosomoides polygyrus]
328	NCBIprot	VDP02398.1	70	32043	1	1	1	1	0.14	unnamed protein product [Heligmosomoides polygyrus]
329	NCBIprot	VDO70571.1	70	16468	1	1	1	1	0.29	unnamed protein product [Heligmosomoides polygyrus]
330	NCBIprot	VDP12326.1	70	16753	1	1	1	1	0.25	unnamed protein product [Heligmosomoides polygyrus]
